# Supplementary material for: 3-(2,4-Dichloro­phen­yl)-5-methyl-1,2,4-oxadiazole
Source: Acta Crystallogr Sect E Struct Rep Online. 2010 Mar 6;66(Pt 4):o772. doi: 10.1107/S1600536810007932 (PMC2983957; doi:10.1107/S1600536810007932)
Supplement: Supplementary file 2 [file e-66-0o772-Isup2.hkl]

# 
# h,k,l, Fc-squared, Fo-squared, sigma(Fo-squared) and status flag 
# 
data_I
_shelx_title ' mo_san2a_0m in P2(1)/c (100K)' 
_shelx_refln_list_code          4 
_shelx_F_calc_maximum      315.06 
_exptl_crystal_F_000       464.00 
_reflns_d_resolution_high  0.7697 
 
loop_ 
 _symmetry_equiv_pos_as_xyz 
 'x, y, z' 
 '-x, y+1/2, -z+1/2' 
 '-x, -y, -z' 
 'x, -y-1/2, z-1/2' 
 
_cell_length_a     3.8252 
_cell_length_b    21.6785 
_cell_length_c    11.0833 
_cell_angle_alpha  90.000 
_cell_angle_beta   92.421 
_cell_angle_gamma  90.000 
 
_shelx_F_squared_multiplier     1.000 
 
loop_ 
 _refln_index_h 
 _refln_index_k 
 _refln_index_l 
 _refln_F_squared_calc 
 _refln_F_squared_meas 
 _refln_F_squared_sigma 
 _refln_observed_status 
   1   0   0    10670.30    12510.47    474.40 o 
   2   0   0     2160.43     2239.71     66.71 o 
   3   0   0     1111.17     1231.33     32.84 o 
   4   0   0      293.51      274.19     13.84 o 
   1   1   0     4257.17     4733.69    128.05 o 
   2   1   0     1488.49     1619.75     34.83 o 
   3   1   0     1260.78     1318.85     27.08 o 
   4   1   0       18.47       36.01      6.29 o 
   0   2   0     1001.35      943.70     36.64 o 
   1   2   0     4358.57     4902.05    112.73 o 
   2   2   0      173.31      183.25      6.58 o 
   3   2   0       61.83      109.70     12.49 o 
   4   2   0        0.11        3.27      4.59 o 
   1   3   0     1296.19     1345.34     57.56 o 
   2   3   0      254.45      253.75      8.39 o 
   3   3   0     1858.89     1894.74     37.02 o 
   4   3   0        3.77        8.27      5.05 o 
   0   4   0     1498.60     1490.28     58.37 o 
   1   4   0      908.34      929.31     23.36 o 
   2   4   0      459.01      469.45     12.36 o 
   3   4   0       32.51       70.46     11.00 o 
   4   4   0       40.10       61.18     10.80 o 
   1   5   0     2003.49     2062.53     60.44 o 
   2   5   0      615.85      623.26     15.66 o 
   3   5   0      840.57      886.32     22.04 o 
   4   5   0        5.21       26.03     11.86 o 
   0   6   0      411.29      388.85     19.56 o 
   1   6   0      506.12      507.75     24.84 o 
   2   6   0      229.61      210.59      8.25 o 
   3   6   0       42.47       40.44      5.16 o 
   4   6   0     1158.76     1048.87     39.18 o 
   1   7   0     1413.27     1365.74     41.39 o 
   2   7   0      332.08      358.95     12.59 o 
   3   7   0      476.71      464.81     16.90 o 
   4   7   0       31.70       66.28     30.36 o 
   0   8   0     2171.23     1941.20     77.39 o 
   1   8   0      311.72      124.43     12.45 o 
   2   8   0     1350.50     1431.85     58.50 o 
   3   8   0     1194.37     1158.95     31.80 o 
   4   8   0       22.02        6.95      9.22 o 
   1   9   0     5367.67     5563.55    134.99 o 
   2   9   0      802.70      746.92     35.26 o 
   3   9   0      266.40      283.43     13.19 o 
   4   9   0      101.66      105.93     13.80 o 
   0  10   0      880.16      974.49     32.26 o 
   1  10   0     1159.57     1235.03     27.85 o 
   2  10   0     1989.32     2047.96     44.96 o 
   3  10   0      202.00      195.04     11.44 o 
   4  10   0      965.74      843.14     34.30 o 
   1  11   0        4.71        3.29      3.52 o 
   2  11   0       30.51       25.37      5.51 o 
   3  11   0        4.16        7.03      6.24 o 
   4  11   0      303.00      356.42     21.45 o 
   0  12   0     1008.23     1075.12     29.21 o 
   1  12   0      497.66      485.80     14.11 o 
   2  12   0        1.52        2.74      3.38 o 
   3  12   0      106.30      111.81      8.29 o 
   4  12   0      820.32      768.87     28.22 o 
   1  13   0     3053.24     3053.75     64.82 o 
   2  13   0       68.00       70.08     10.88 o 
   3  13   0        4.68       -0.13      6.59 o 
   4  13   0       69.38       64.31      9.76 o 
   0  14   0      139.69      133.77      8.79 o 
   1  14   0      246.05      211.29     10.30 o 
   2  14   0      101.01      102.67      8.08 o 
   3  14   0        8.54        6.16      7.21 o 
   4  14   0      780.31      688.15     25.32 o 
   1  15   0      793.55      805.66     27.60 o 
   2  15   0      306.17      300.17     12.95 o 
   3  15   0       20.39       18.26      7.97 o 
   4  15   0      107.70      112.62     11.98 o 
   0  16   0       15.82        3.63      5.71 o 
   1  16   0      330.59      337.24     13.45 o 
   2  16   0     1364.27     1355.63     32.93 o 
   3  16   0        9.24       10.94      7.85 o 
   4  16   0      385.22      336.06     18.38 o 
   1  17   0     4252.80     4230.68     90.17 o 
   2  17   0     1319.28     1307.13     32.24 o 
   3  17   0       62.28       53.53      9.59 o 
   0  18   0      387.83      351.09     18.03 o 
   1  18   0       19.55       32.31      6.68 o 
   2  18   0        2.39        8.37      6.37 o 
   3  18   0       83.68       65.45     10.44 o 
   1  19   0      607.79      583.39     18.74 o 
   2  19   0      450.31      432.76     16.20 o 
   3  19   0      150.58      170.18     14.21 o 
   0  20   0      229.11      255.84     23.46 o 
   1  20   0      126.13      110.32      9.01 o 
   2  20   0       71.82       66.65      8.63 o 
   3  20   0      152.16      150.93     14.06 o 
   1  21   0      413.30      451.83     16.44 o 
   2  21   0      158.22      182.10     14.35 o 
   3  21   0       52.48       29.50     10.46 o 
   0  22   0     1684.44     1801.51     81.29 o 
   1  22   0      441.73      493.76     17.74 o 
   2  22   0      129.12      137.78     13.34 o 
   3  22   0      140.86      148.79     14.79 o 
   1  23   0       42.04       33.78      8.86 o 
   2  23   0      470.24      475.53     22.15 o 
   0  24   0      986.76     1013.77     53.76 o 
   1  24   0       91.87       99.38     14.21 o 
   2  24   0      152.68      157.65     14.93 o 
   1  25   0        0.26       -7.90     12.45 o 
   2  25   0       32.69       16.04     10.56 o 
   0  26   0     1689.18     2170.47     98.48 o 
   1  26   0      313.09      349.88     22.45 o 
   1  27   0       10.66        2.58     12.22 o 
   0  28   0       16.74       12.51     17.70 o 
  -4   1   1       61.46       88.10      8.68 o 
  -3   1   1       33.02       42.77      5.04 o 
  -2   1   1     1033.90     1096.40     29.00 o 
  -1   1   1        7.99        5.72      3.00 o 
   0   1   1       85.83       79.48      2.43 o 
   1   1   1      728.80      699.28     17.46 o 
   2   1   1        1.20        3.56      2.72 o 
   3   1   1        3.13       13.65      4.48 o 
   4   1   1      447.71      421.73     12.12 o 
  -4   2   1      548.05      532.95     22.05 o 
  -3   2   1       64.06       71.07      5.66 o 
  -2   2   1     1681.46     1806.67     44.47 o 
  -1   2   1     2478.77     2995.08    108.52 o 
   0   2   1      799.28      838.19     25.17 o 
   1   2   1     7560.06     7405.64    281.34 o 
   2   2   1        1.45       -2.05      2.21 o 
   3   2   1     1391.37     1296.25     26.81 o 
   4   2   1      183.77      215.73      9.26 o 
  -4   3   1      221.57      231.56     11.96 o 
  -3   3   1      118.68      128.36      6.97 o 
  -2   3   1      621.54      640.61     13.83 o 
  -1   3   1      305.82      359.72     18.05 o 
   0   3   1      418.53      409.02     16.39 o 
   1   3   1      573.36      585.22     25.09 o 
   2   3   1       89.57       89.59      5.46 o 
   3   3   1      143.81      217.99     17.16 o 
   4   3   1       27.95       45.24      9.78 o 
  -4   4   1        0.56        1.07      8.18 o 
  -3   4   1      419.32      432.98     11.21 o 
  -2   4   1        0.23        0.97      2.34 o 
  -1   4   1        1.30        5.95      2.25 o 
   0   4   1      164.68      158.32     10.00 o 
   2   4   1      317.87      326.94      9.02 o 
   3   4   1       36.24       39.55      5.25 o 
   4   4   1       10.89       29.41      7.19 o 
  -4   5   1      238.72      236.60     36.61 o 
  -3   5   1       77.13       78.00      6.09 o 
  -2   5   1     1954.86     2040.31     43.33 o 
  -1   5   1     3291.26     3442.42     79.43 o 
   0   5   1     5971.24     5665.51    232.38 o 
   1   5   1     1520.11      498.08     25.10 o 
   2   5   1      555.72      571.01     17.17 o 
   3   5   1       51.31       70.56      5.96 o 
   4   5   1      383.67      374.25     16.31 o 
  -4   6   1      300.67      322.28     30.21 o 
  -3   6   1        7.11       12.13      4.57 o 
  -2   6   1      302.54      299.49      9.72 o 
  -1   6   1      279.04      311.42     12.11 o 
   0   6   1     1434.69     1382.48     45.65 o 
   2   6   1        0.38        3.70      4.19 o 
   3   6   1      763.49      718.88     22.43 o 
   4   6   1      431.15      441.43     17.98 o 
  -4   7   1       70.39       77.21     11.71 o 
  -3   7   1     1118.90     1090.25     26.39 o 
  -2   7   1      591.77      602.31     15.35 o 
  -1   7   1      539.15      529.59     14.78 o 
   0   7   1       25.00       22.84      4.91 o 
   1   7   1     1755.11     1724.42     41.75 o 
   2   7   1     2619.62     2434.57     51.83 o 
   3   7   1       86.43       93.21      8.78 o 
   4   7   1      150.34      178.84     23.49 o 
  -4   8   1       21.96       19.13      9.51 o 
  -3   8   1     1265.81     1229.78     33.17 o 
  -2   8   1      142.73      148.65      7.11 o 
  -1   8   1     3713.17     3749.61     98.99 o 
   0   8   1     2926.57     2639.60    108.96 o 
   1   8   1      551.27      526.06     15.53 o 
   2   8   1     1276.86     1130.95     32.56 o 
   3   8   1       20.19       19.77      6.59 o 
   4   8   1        2.29       -3.44     11.33 o 
  -4   9   1       16.97       21.86      9.87 o 
  -3   9   1        7.05        3.26      7.38 o 
  -2   9   1      610.42      587.21     15.74 o 
  -1   9   1        0.51        2.98      3.13 o 
   0   9   1      259.88      211.51      8.53 o 
   1   9   1      163.78      173.96      7.76 o 
   2   9   1      186.51      163.00     10.07 o 
   3   9   1       11.77       10.63      4.81 o 
   4   9   1      124.45      147.59     16.88 o 
  -4  10   1      221.10      225.47     17.58 o 
  -3  10   1        3.29       12.44     11.69 o 
  -2  10   1      484.38      499.71     14.52 o 
  -1  10   1      193.90      183.39      7.86 o 
   0  10   1      409.84      416.40     10.71 o 
   1  10   1     1220.98     1315.58     29.74 o 
   2  10   1      147.28      159.91      9.67 o 
   3  10   1      275.80      271.89     13.77 o 
   4  10   1      448.36      377.04     21.96 o 
  -4  11   1      774.58      724.37     31.21 o 
  -3  11   1     1139.70     1131.20     40.50 o 
  -2  11   1        0.02       -1.50      5.20 o 
  -1  11   1      413.43      430.32     14.68 o 
   0  11   1     2172.86     2120.62     41.42 o 
   1  11   1       14.49       11.66      4.13 o 
   2  11   1     3070.57     2815.46     78.60 o 
   3  11   1     1284.39     1211.55     29.55 o 
   4  11   1        0.25        1.39      7.31 o 
  -4  12   1        0.68        7.61      9.61 o 
  -3  12   1      272.18      266.10     17.64 o 
  -2  12   1        7.64        5.11      3.34 o 
  -1  12   1     1821.51     1677.48     43.60 o 
   0  12   1     1329.20     1194.83     22.55 o 
   1  12   1        5.96        2.59      4.22 o 
   2  12   1        0.42        3.58      4.09 o 
   3  12   1      172.17      180.81     10.18 o 
   4  12   1       25.54       15.35      8.13 o 
  -4  13   1       84.81       62.94     12.56 o 
  -3  13   1       31.71       26.38      7.89 o 
  -2  13   1        0.20        0.03      5.04 o 
  -1  13   1       68.49       62.07      6.65 o 
   0  13   1      157.75      148.84      7.59 o 
   1  13   1        5.00        7.81      4.67 o 
   2  13   1       83.66       83.25      6.79 o 
   3  13   1      125.78      114.58      8.58 o 
   4  13   1      124.60      125.95     11.86 o 
  -4  14   1       44.92       40.35     10.77 o 
  -3  14   1      566.07      589.80     22.09 o 
  -2  14   1       12.89        9.04      5.97 o 
  -1  14   1      799.16      695.86     18.64 o 
   0  14   1      571.55      498.13     11.97 o 
   1  14   1       36.62       43.08      6.07 o 
   2  14   1      459.02      477.39     15.87 o 
   3  14   1      251.80      236.59     11.90 o 
   4  14   1      104.58      114.12     11.76 o 
  -4  15   1       29.63       19.94      9.27 o 
  -3  15   1     1124.58     1114.52     34.34 o 
  -2  15   1        0.81        2.05      5.68 o 
  -1  15   1        9.21        6.86      4.18 o 
   0  15   1      650.06      614.08     14.08 o 
   1  15   1      181.92      180.26     10.07 o 
   2  15   1     2644.38     2550.46     56.49 o 
   3  15   1        7.26        5.43      6.28 o 
   4  15   1      117.48      119.48     12.39 o 
  -4  16   1       89.18       83.37     11.94 o 
  -3  16   1      502.95      477.97     20.39 o 
  -2  16   1      260.92      278.74     12.59 o 
  -1  16   1     1339.12     1317.74     43.79 o 
   0  16   1     1438.72     1360.60     26.40 o 
   1  16   1      511.37      507.95     16.31 o 
   2  16   1      414.61      411.01     15.01 o 
   3  16   1       32.05       15.93      8.04 o 
   4  16   1       95.75       77.24     11.11 o 
  -3  17   1      304.58      284.42     17.44 o 
  -2  17   1      603.89      589.29     18.39 o 
  -1  17   1      195.43      195.07     10.79 o 
   0  17   1      129.99      132.35      8.39 o 
   1  17   1      628.17      619.85     18.91 o 
   2  17   1      366.06      371.63     14.68 o 
   3  17   1       15.91        3.70      7.86 o 
  -3  18   1       22.39       16.96     10.65 o 
  -2  18   1      206.68      219.82     14.74 o 
  -1  18   1      111.08      113.19      8.77 o 
   0  18   1        4.33        6.43      6.53 o 
   1  18   1      678.45      721.83     20.89 o 
   2  18   1       10.69        2.99      6.25 o 
   3  18   1      239.03      218.25     15.11 o 
  -3  19   1       83.08       72.41     17.40 o 
  -2  19   1       24.31       21.84      8.31 o 
  -1  19   1      129.51      132.34      9.26 o 
   0  19   1      519.56      507.75     18.38 o 
   1  19   1        0.04       -0.08      5.92 o 
   2  19   1      380.75      393.60     15.63 o 
   3  19   1      136.67      126.64     12.47 o 
  -3  20   1      143.06      130.33     13.44 o 
  -2  20   1       65.66       55.74      9.79 o 
  -1  20   1       90.63      106.64      8.89 o 
   0  20   1      207.47      218.54     16.10 o 
   1  20   1      160.53      171.46     10.63 o 
   2  20   1      103.29       90.90      9.40 o 
   3  20   1      383.30      365.48     19.18 o 
  -3  21   1       50.56       42.44     11.02 o 
  -2  21   1     1266.37     1306.54     40.16 o 
  -1  21   1       77.43       96.18      8.96 o 
   0  21   1      155.18      180.44     15.57 o 
   1  21   1      971.07      954.01     26.12 o 
   2  21   1       13.39       12.53      7.48 o 
   3  21   1       11.13       13.12      9.92 o 
  -3  22   1       93.88       86.01     12.95 o 
  -2  22   1      327.20      305.77     17.98 o 
  -1  22   1       66.98       61.12     11.10 o 
   0  22   1        1.68       -6.65      9.16 o 
   1  22   1      754.34      750.82     22.61 o 
   2  22   1       51.34       55.29      8.93 o 
   3  22   1      256.79      269.27     18.31 o 
  -2  23   1       10.37        7.92      9.62 o 
  -1  23   1       55.71       38.49      9.65 o 
   0  23   1       18.94        6.80     17.77 o 
   1  23   1        5.44       -2.39      6.98 o 
   2  23   1      115.66       84.45     10.15 o 
  -2  24   1      101.33      107.47     13.33 o 
  -1  24   1        0.72      -18.00      9.00 o 
   0  24   1       42.10       25.02     11.45 o 
   1  24   1      411.22      439.01     19.40 o 
   2  24   1        0.29        4.06      9.44 o 
  -2  25   1      364.11      414.63     21.96 o 
  -1  25   1      267.29      279.61     19.91 o 
   0  25   1      397.41      418.38     23.03 o 
   1  25   1      189.04      234.79     19.37 o 
   2  25   1       12.73       14.18     10.37 o 
  -1  26   1       25.63       11.15     17.45 o 
   0  26   1        6.47       12.47     11.71 o 
   1  26   1      109.72      110.79     15.89 o 
  -1  27   1        7.04       -7.61     17.29 o 
   0  27   1        9.49        5.62     12.02 o 
   1  27   1      157.33      189.33     25.25 o 
   0  28   1       43.83       40.92     14.05 o 
  -4   0   2     1507.28     1440.34     73.87 o 
  -3   0   2     1011.58     1042.25     35.46 o 
  -2   0   2     7351.23     8870.42    252.08 o 
  -1   0   2    99261.74   126209.13   4771.09 o 
   0   0   2     5393.67     5733.66    236.00 o 
   2   0   2      316.82      419.62     14.17 o 
   3   0   2      550.75      554.81     18.70 o 
   4   0   2      558.59      622.91     26.54 o 
  -4   1   2      433.22      462.93     19.82 o 
  -3   1   2      238.05      269.14      9.58 o 
  -2   1   2     2896.46     3478.64     84.24 o 
  -1   1   2      818.68      953.65     49.02 o 
   0   1   2     2335.80     2462.74     44.90 o 
   1   1   2     5321.51     2895.39    112.88 o 
   2   1   2     2443.43     2409.40     44.96 o 
   3   1   2        4.35       12.51      6.92 o 
   4   1   2      503.48      550.83     18.52 o 
  -4   2   2       75.99       83.61     10.03 o 
  -3   2   2        0.06        0.13      3.72 o 
  -2   2   2     2554.87     3065.95     65.20 o 
  -1   2   2      512.35      675.89     30.49 o 
   0   2   2     1853.57     1828.48     43.14 o 
   1   2   2     1317.27     1246.17     63.69 o 
   2   2   2       18.48       33.02      3.42 o 
   3   2   2       10.33        7.59      4.57 o 
   4   2   2       15.24       72.49     16.90 o 
  -4   3   2      632.09      609.98     23.14 o 
  -3   3   2       11.91       12.70      4.06 o 
  -2   3   2      197.30      215.81      6.41 o 
  -1   3   2     1672.62     1946.34     57.25 o 
   0   3   2     1254.03     1184.98     28.72 o 
   1   3   2     1160.46     1101.44     28.50 o 
   2   3   2     3429.29     3385.47     68.59 o 
   3   3   2       20.45       15.62      4.74 o 
   4   3   2      161.27      146.96     11.69 o 
  -4   4   2       71.25       89.15      8.62 o 
  -3   4   2      662.05      651.63     14.38 o 
  -2   4   2      473.06      522.94     11.00 o 
  -1   4   2     1142.52     1235.35     37.75 o 
   0   4   2      667.54      606.11     16.70 o 
   1   4   2        3.71        0.86      1.18 o 
   2   4   2     1125.37     1190.85     23.83 o 
   3   4   2      180.57      209.51      9.29 o 
   4   4   2      852.83      802.42     19.87 o 
  -4   5   2      197.71      223.76     16.79 o 
  -3   5   2      344.83      366.91     13.75 o 
  -2   5   2      970.81     1040.36     21.38 o 
  -1   5   2       52.38       60.53     12.73 o 
   0   5   2     2211.00     2243.53     67.11 o 
   1   5   2      577.16      134.40      9.63 o 
   2   5   2     2306.21     2276.03     55.23 o 
   3   5   2       67.68       87.46      8.64 o 
   4   5   2      382.13      447.29     28.37 o 
  -4   6   2        0.01       17.75      8.66 o 
  -3   6   2       17.20       24.72      6.82 o 
  -2   6   2        5.67        7.33      2.81 o 
  -1   6   2       65.05       34.16      5.80 o 
   0   6   2     1976.35     2022.29     60.85 o 
   1   6   2      257.84       84.53      9.06 o 
   2   6   2      208.09      184.19     16.39 o 
   3   6   2     1350.13     1261.73     34.41 o 
   4   6   2       78.75      159.52     27.34 o 
  -4   7   2      199.38      250.53     33.62 o 
  -3   7   2       19.75       24.64      6.88 o 
  -2   7   2      553.78      571.23     13.48 o 
  -1   7   2      317.86      334.87     12.30 o 
   0   7   2     1047.26     1010.68     26.79 o 
   1   7   2     3094.23     3112.75     65.05 o 
   2   7   2      420.69      398.96     10.86 o 
   3   7   2      451.76      506.59     21.65 o 
   4   7   2      795.35      743.56     24.73 o 
  -4   8   2     1019.70      963.99     42.64 o 
  -3   8   2      907.88      931.16     28.17 o 
  -2   8   2       59.02       97.96      6.04 o 
  -1   8   2     1179.19     1155.43     42.70 o 
   0   8   2      438.44      496.88     12.98 o 
   1   8   2     1231.28     1373.10     30.54 o 
   2   8   2     1221.06     1221.67     25.56 o 
   3   8   2       70.83       70.04      6.37 o 
   4   8   2       20.70       50.43     30.87 o 
  -4   9   2      208.74      241.63     17.79 o 
  -3   9   2      885.96      921.63     33.98 o 
  -2   9   2     3274.03     3394.15     80.30 o 
  -1   9   2       94.34       95.53      5.70 o 
   0   9   2     3633.65     3655.90     69.33 o 
   1   9   2      440.30      423.14     12.34 o 
   2   9   2      164.70      182.81     10.60 o 
   3   9   2       13.69        5.52      4.42 o 
   4   9   2       96.58       93.82     10.39 o 
  -4  10   2        2.65       -5.89      8.50 o 
  -3  10   2      794.92      811.91     31.41 o 
  -2  10   2       73.39       97.35      7.65 o 
  -1  10   2      698.66      744.38     16.64 o 
   0  10   2     3475.48     3516.08     62.06 o 
   1  10   2     2794.36     2745.79     58.44 o 
   3  10   2     1341.56     1183.03     25.98 o 
   4  10   2       74.96       89.75      9.54 o 
  -4  11   2        0.10        3.23      9.23 o 
  -3  11   2       90.50       93.37     11.70 o 
  -2  11   2       19.92        7.41      5.04 o 
  -1  11   2       23.65       22.61      3.94 o 
   0  11   2       45.28       66.56      4.53 o 
   1  11   2        0.11        2.93      4.10 o 
   2  11   2        0.09        0.94      3.76 o 
   3  11   2      801.39      786.12     21.37 o 
   4  11   2      319.04      252.38     18.75 o 
  -4  12   2       14.14       12.93      9.83 o 
  -3  12   2        8.46       10.60      8.07 o 
  -2  12   2      118.59      133.44      8.94 o 
  -1  12   2      855.54      933.48     20.34 o 
   0  12   2      897.00      858.04     16.19 o 
   1  12   2        3.98        4.22      4.51 o 
   2  12   2      304.24      117.03     14.16 o 
   3  12   2     1200.57     1209.64     29.84 o 
   4  12   2        0.59       -1.52      7.59 o 
  -4  13   2       32.32       32.92     11.26 o 
  -3  13   2      296.65      296.63     18.68 o 
  -2  13   2     2406.66     2437.70     55.90 o 
  -1  13   2        2.45       -0.04      3.58 o 
   0  13   2     1857.22     1849.53     31.73 o 
   1  13   2       46.28       53.82      6.23 o 
   2  13   2      122.91      146.13      9.18 o 
   3  13   2      581.20      564.43     17.79 o 
   4  13   2       30.40       18.56      8.50 o 
  -4  14   2        7.20        1.49      9.84 o 
  -3  14   2        0.03       13.14      8.82 o 
  -2  14   2        3.98       -3.09      7.03 o 
  -1  14   2      195.20      212.77     10.71 o 
   0  14   2     1182.14     1069.58     19.95 o 
   1  14   2      262.87      253.81     11.62 o 
   2  14   2      111.34      112.71      8.65 o 
   3  14   2     1110.22     1035.62     27.13 o 
   4  14   2        0.36       -1.14      8.34 o 
  -4  15   2       22.75       23.45      9.88 o 
  -3  15   2      198.63      203.35     13.74 o 
  -2  15   2      360.36      380.46     17.41 o 
  -1  15   2       14.06       17.76      5.50 o 
   0  15   2     1120.93     1107.53     20.85 o 
   1  15   2      338.40      321.64     12.94 o 
   2  15   2        9.86        6.74      6.02 o 
   3  15   2      223.51      214.88     11.96 o 
   4  15   2      149.04      122.18     12.54 o 
  -4  16   2        7.58        0.14      9.20 o 
  -3  16   2      553.58      538.13     21.88 o 
  -2  16   2        4.90       20.45      7.49 o 
  -1  16   2       48.46       37.52      6.25 o 
   0  16   2     1155.38     1136.83     21.45 o 
   1  16   2     1787.56     1749.40     40.38 o 
   2  16   2      107.90      117.89      9.07 o 
   3  16   2      432.66      402.71     15.67 o 
  -3  17   2     1644.27     1548.66     45.45 o 
  -2  17   2     3089.95     3190.24     82.77 o 
  -1  17   2      188.49      199.57     10.68 o 
   0  17   2     3357.99     3129.98     56.95 o 
   1  17   2      560.03      522.35     17.07 o 
   2  17   2      153.89      139.74      9.90 o 
   3  17   2      172.66      189.33     11.81 o 
  -3  18   2       88.69      107.42     12.12 o 
  -2  18   2       77.39       81.00     10.39 o 
  -1  18   2      348.96      317.20     13.13 o 
   0  18   2        0.59        9.23      6.03 o 
   1  18   2       44.96       46.00      7.28 o 
   2  18   2       50.40       58.85      7.89 o 
   3  18   2      678.23      638.87     20.61 o 
  -3  19   2      660.60      617.33     24.80 o 
  -2  19   2      230.79      228.67     14.74 o 
  -1  19   2      137.89      145.23      9.66 o 
   0  19   2      770.29      715.64     22.91 o 
   1  19   2      198.10      182.38     11.06 o 
   2  19   2      335.10      376.48     15.45 o 
   3  19   2       13.84       20.49      9.21 o 
  -3  20   2        7.99       20.70      9.82 o 
  -2  20   2       10.11       10.57      8.55 o 
  -1  20   2      136.94      141.27     11.38 o 
   0  20   2      694.07      644.75     21.65 o 
   1  20   2       76.05       59.85      8.04 o 
   2  20   2      470.24      486.79     17.73 o 
   3  20   2       45.21       49.53     10.78 o 
  -3  21   2      133.76      145.01     14.57 o 
  -2  21   2      349.14      382.27     19.30 o 
  -1  21   2        9.71        8.78      6.50 o 
   0  21   2      207.27      235.21     16.88 o 
   1  21   2      102.92      117.67      9.99 o 
   2  21   2        1.64       -4.10      7.03 o 
   3  21   2        9.41        8.51     13.96 o 
  -3  22   2      163.56      169.29     15.56 o 
  -2  22   2      298.70      315.31     18.22 o 
  -1  22   2     1280.99     1369.57     39.76 o 
   0  22   2      445.47      468.46     23.07 o 
   1  22   2       26.06       17.85      7.03 o 
   2  22   2       75.48       95.82     10.15 o 
  -2  23   2      122.69       99.61     12.39 o 
  -1  23   2      223.22      242.99     20.91 o 
   0  23   2       20.95        9.21      9.95 o 
   1  23   2      973.67     1024.21     28.31 o 
   2  23   2      621.24      633.10     21.44 o 
  -2  24   2      183.54      215.64     16.62 o 
  -1  24   2      740.89      789.01     47.23 o 
   0  24   2       15.17       11.89     10.79 o 
   1  24   2       75.59       94.05     11.49 o 
   2  24   2      113.93      122.19     11.79 o 
  -2  25   2        6.84        4.67     10.43 o 
  -1  25   2       12.82       10.65     16.15 o 
   0  25   2        2.39       -1.06     10.57 o 
   1  25   2       36.13       16.65     12.11 o 
   2  25   2        8.49       -2.89      8.71 o 
  -1  26   2     1337.92     1553.75     77.29 o 
   0  26   2      159.85      191.04     18.61 o 
   1  26   2        2.69       -9.71     11.57 o 
  -1  27   2      106.62      102.88     23.89 o 
   0  27   2        2.18        9.23     12.19 o 
   1  27   2      801.39      888.27     37.25 o 
  -4   1   3       90.89      108.66     10.03 o 
  -3   1   3      622.00      659.37     15.20 o 
  -2   1   3       14.67       24.27      3.15 o 
  -1   1   3       31.40       30.71      3.53 o 
   0   1   3       18.61       23.07      2.70 o 
   1   1   3        0.99        1.42      0.71 o 
   2   1   3      419.58      444.51     16.81 o 
   3   1   3      933.22      913.33     18.89 o 
   4   1   3      142.30      152.54      9.51 o 
  -4   2   3       43.77       54.37      8.33 o 
  -3   2   3       83.85      109.33      8.12 o 
  -2   2   3     1533.44     1802.12     47.99 o 
  -1   2   3      121.89      141.83      8.45 o 
   0   2   3     9722.32     9751.44    176.32 o 
   2   2   3     1709.62     1447.91     28.46 o 
   3   2   3       21.17       32.99      6.78 o 
   4   2   3       12.42       35.80      6.53 o 
  -4   3   3      111.35      117.36     11.88 o 
  -3   3   3      354.75      358.41     15.13 o 
  -2   3   3       95.29      142.73      7.20 o 
  -1   3   3      302.79      387.00     12.84 o 
   0   3   3      126.94      132.06      7.08 o 
   1   3   3       54.02       31.06      3.32 o 
   2   3   3       31.39       68.94      5.61 o 
   3   3   3      244.31      251.40      9.97 o 
   4   3   3       48.29       63.21      9.27 o 
  -4   4   3      312.59      299.35     20.40 o 
  -3   4   3       59.45       88.50      8.85 o 
  -2   4   3       20.04       17.02      7.39 o 
  -1   4   3      287.31      331.82     11.62 o 
   0   4   3      239.06      223.18     13.96 o 
   1   4   3       90.59       69.02     18.84 o 
   2   4   3       67.51       84.26      6.21 o 
   3   4   3      288.54      328.71     23.19 o 
   4   4   3     1277.66     1178.96     29.41 o 
  -4   5   3        1.97       31.79     10.60 o 
  -3   5   3     1198.06     1222.02     34.56 o 
  -2   5   3      566.24      647.18     23.52 o 
  -1   5   3     2993.47     3372.57    147.15 o 
   0   5   3       38.07       45.46      7.48 o 
   1   5   3     1242.87     1208.57     37.15 o 
   2   5   3      168.39      138.73      7.49 o 
   3   5   3      894.07      825.76     25.03 o 
   4   5   3       31.21       67.68     16.76 o 
  -4   6   3        3.12        8.39     13.42 o 
  -3   6   3       12.96       30.41      7.04 o 
  -2   6   3       11.14       18.57      4.30 o 
  -1   6   3     1916.62     2074.18     51.52 o 
   0   6   3     4312.91     4490.73    108.96 o 
   1   6   3        6.97        4.38      2.83 o 
   2   6   3     1145.42     1005.99     19.89 o 
   3   6   3      434.17      477.23     17.84 o 
   4   6   3      172.11      188.71     13.18 o 
  -4   7   3      315.59      250.53     27.88 o 
  -3   7   3      194.39      207.88     12.39 o 
  -2   7   3      818.56      896.29     26.02 o 
  -1   7   3       69.82       79.48      6.45 o 
   0   7   3     2240.08     2306.02     44.44 o 
   1   7   3     3623.65     3450.90     60.99 o 
   2   7   3       89.84       96.88      5.60 o 
   3   7   3      109.29      107.19      6.58 o 
   4   7   3      131.80      156.16     16.78 o 
  -4   8   3      740.83      673.33     29.17 o 
  -3   8   3        0.28       -2.68      6.15 o 
  -2   8   3     2032.15     2126.81     54.40 o 
  -1   8   3      573.35      603.70     18.91 o 
   0   8   3      471.41      449.65     11.20 o 
   1   8   3      414.20      433.57     10.61 o 
   2   8   3      103.25       83.38      6.44 o 
   3   8   3      159.06      141.09     10.10 o 
   4   8   3      252.14      224.86     16.20 o 
  -4   9   3       40.93       47.03     10.88 o 
  -3   9   3      455.87      435.38     17.59 o 
  -2   9   3      133.31      154.91     10.85 o 
  -1   9   3      251.54      214.17      8.32 o 
   0   9   3       82.64       76.32      5.76 o 
   1   9   3      383.63      330.20     11.09 o 
   2   9   3      305.26      279.55     19.37 o 
   3   9   3      383.04      360.14     11.51 o 
   4   9   3       94.34      104.13      8.94 o 
  -4  10   3        8.41        7.50      9.25 o 
  -3  10   3      129.72      146.64     14.30 o 
  -2  10   3       39.06       35.72      7.13 o 
  -1  10   3      413.90      419.22     12.45 o 
   0  10   3     1502.10     1570.15     32.70 o 
   1  10   3      532.93      540.11     15.07 o 
   3  10   3      653.09      613.43     16.15 o 
   4  10   3      519.08      458.40     14.17 o 
  -4  11   3      198.81      189.97     16.77 o 
  -3  11   3        2.90        3.84      7.89 o 
  -2  11   3       37.05       28.46      7.54 o 
  -1  11   3     2892.69     3083.74     58.84 o 
   0  11   3      136.54      127.26      5.39 o 
   1  11   3     4441.29     4217.60     88.49 o 
   2  11   3     1356.01     1290.09     41.55 o 
   3  11   3       34.38       50.61      5.90 o 
   4  11   3       14.51       29.44      7.04 o 
  -4  12   3      372.40      347.18     23.66 o 
  -3  12   3       60.68       70.89     11.16 o 
  -2  12   3     1037.38     1031.90     37.29 o 
  -1  12   3      312.83      302.76     10.20 o 
   0  12   3        5.84        6.44      3.20 o 
   1  12   3      771.47      781.96     20.50 o 
   2  12   3      696.41      688.60     19.65 o 
   3  12   3       25.14       14.34      6.43 o 
   4  12   3      706.23      601.53     19.39 o 
  -4  13   3        6.32       18.78     10.71 o 
  -3  13   3        2.93       -4.36     11.14 o 
  -2  13   3        2.90       11.38     11.96 o 
  -1  13   3      177.23      157.88      7.87 o 
   0  13   3        4.08        1.87      3.41 o 
   1  13   3      109.84      122.29      7.35 o 
   2  13   3       86.89       83.11      8.06 o 
   3  13   3      126.51      114.81      9.07 o 
   4  13   3       18.12       32.85     14.05 o 
  -4  14   3      377.07      359.53     35.35 o 
  -3  14   3        0.65       -2.01      8.61 o 
  -2  14   3      500.46      484.70     19.60 o 
  -1  14   3      103.06       84.68      6.33 o 
   0  14   3        9.68        9.04      4.93 o 
   1  14   3      102.29      121.67      7.78 o 
   2  14   3      551.08      518.92     16.92 o 
   3  14   3       18.21       25.02      8.07 o 
   4  14   3       94.38       85.66     11.11 o 
  -4  15   3      222.60      206.49     24.41 o 
  -3  15   3       11.75       15.31      9.59 o 
  -2  15   3      260.15      276.10     15.45 o 
  -1  15   3     1190.63     1177.24     25.68 o 
   0  15   3      662.72      631.24     13.99 o 
   1  15   3     3206.60     3077.47     60.78 o 
   2  15   3       30.76       20.89      6.54 o 
   3  15   3      128.53      126.26      9.95 o 
   4  15   3        0.13        8.23      8.97 o 
  -3  16   3      124.16      118.66     12.11 o 
  -2  16   3      672.33      683.85     26.60 o 
  -1  16   3      781.37      769.99     19.02 o 
   0  16   3      808.62      807.43     18.54 o 
   1  16   3      116.49      115.98      8.28 o 
   2  16   3        1.16        1.21      6.07 o 
   3  16   3      377.48      344.46     14.52 o 
  -3  17   3      411.53      365.65     18.85 o 
  -2  17   3      141.18      140.95     12.18 o 
  -1  17   3       35.49       28.52      7.60 o 
   0  17   3      357.17      359.79     13.07 o 
   1  17   3      376.65      398.34     13.83 o 
   2  17   3       12.34       18.20      6.72 o 
   3  17   3      182.58      176.85     11.60 o 
  -3  18   3        4.91      -11.54      8.61 o 
  -2  18   3      112.86      115.76     11.75 o 
  -1  18   3       75.89       77.74      7.67 o 
   0  18   3      847.91      849.89     22.98 o 
   1  18   3      258.74      240.28     11.38 o 
   2  18   3      272.01      259.46     13.17 o 
   3  18   3       64.37       59.80      8.92 o 
  -3  19   3       38.08       20.59     10.13 o 
  -2  19   3        2.33       -9.88      7.86 o 
  -1  19   3      718.00      697.47     20.25 o 
   0  19   3       54.16       84.92      9.16 o 
   1  19   3      623.74      669.31     18.55 o 
   2  19   3       61.41       56.86      8.37 o 
   3  19   3      268.04      251.49     14.15 o 
  -3  20   3       12.30       16.43     10.28 o 
  -2  20   3       11.72        7.15      8.59 o 
  -1  20   3      272.23      283.73     22.41 o 
   0  20   3      226.97      215.93     13.12 o 
   1  20   3       35.42       23.60      6.76 o 
   2  20   3      321.19      324.25     14.83 o 
   3  20   3       79.25       90.05     10.45 o 
  -3  21   3      915.46      900.61     32.42 o 
  -2  21   3        5.73        9.30      8.75 o 
  -1  21   3       91.10      109.64     25.37 o 
   0  21   3      367.50      332.03     15.70 o 
   1  21   3       10.60       -6.12      6.35 o 
   2  21   3      224.58      235.90     13.57 o 
   3  21   3      476.25      460.08     21.84 o 
  -2  22   3      119.11      111.28     12.62 o 
  -1  22   3      170.66      196.24     18.68 o 
   0  22   3      883.56      837.69     32.30 o 
   1  22   3        0.21       -6.37      6.54 o 
   2  22   3      383.42      388.40     15.31 o 
  -2  23   3       84.17       85.49     12.24 o 
  -1  23   3        4.07        0.63     14.88 o 
   0  23   3        0.61       -0.23      9.60 o 
   1  23   3      179.43      175.12     12.41 o 
   2  23   3      117.02      133.90     11.62 o 
  -2  24   3        3.31       11.92     10.23 o 
  -1  24   3      144.11      137.08     24.07 o 
   0  24   3      643.10      686.29     29.59 o 
   1  24   3        6.47        1.88      8.61 o 
   2  24   3      391.02      379.63     16.09 o 
  -2  25   3       81.04       76.62     16.46 o 
  -1  25   3      279.88      298.98     30.85 o 
   0  25   3        8.99       12.27     11.12 o 
   1  25   3        1.10       -1.99      9.11 o 
  -1  26   3        1.85       -7.17     18.11 o 
   0  26   3      177.77      205.29     19.47 o 
   1  26   3        0.18       -8.38     11.77 o 
  -1  27   3        1.91        2.78     19.10 o 
   0  27   3       61.36       69.10     14.96 o 
  -4   0   4      231.74      223.48     18.86 o 
  -3   0   4     3806.59     3989.49    126.02 o 
  -2   0   4    22678.41    26617.44    616.34 o 
  -1   0   4      944.32     1035.77     49.92 o 
   0   0   4       32.13       20.75      5.45 o 
   1   0   4       32.86        5.23      4.78 o 
   2   0   4     1318.58     1287.06     29.31 o 
   3   0   4     1077.59     1070.82     30.25 o 
   4   0   4       16.95      118.45     14.17 o 
  -4   1   4       15.66       10.30      7.41 o 
  -3   1   4     1932.08     2101.34     49.99 o 
  -2   1   4     1139.92     1407.63     30.60 o 
  -1   1   4      639.22      757.38     24.47 o 
   0   1   4     5878.16     6157.22    102.57 o 
   1   1   4     2458.24     2350.19     47.64 o 
   2   1   4        4.02        5.65      2.68 o 
   3   1   4      276.95      291.06     13.87 o 
   4   1   4      348.20      322.60     12.35 o 
  -4   2   4       58.29       53.67     10.21 o 
  -3   2   4     1707.01     1759.28     42.92 o 
  -2   2   4      105.58      154.21      9.23 o 
  -1   2   4        1.30        2.55      3.14 o 
   0   2   4     1293.10     1324.73     23.40 o 
   1   2   4        0.07        1.24      1.71 o 
   2   2   4        8.56        2.94      2.47 o 
   3   2   4       63.73      106.76      6.78 o 
   4   2   4        2.70      101.14     10.65 o 
  -4   3   4        0.03       12.75      8.29 o 
  -3   3   4       21.03       38.48      6.48 o 
  -2   3   4     1945.20     2059.00     41.44 o 
  -1   3   4      271.69      297.12      9.78 o 
   0   3   4     1697.80     1708.64     33.10 o 
   1   3   4     3526.19     3371.09    110.15 o 
   2   3   4      106.05      102.90      5.57 o 
   3   3   4        1.09       15.73      8.93 o 
   4   3   4      100.02       96.02      9.25 o 
  -4   4   4      475.25      426.74     20.07 o 
  -3   4   4      230.78      261.26     13.35 o 
  -2   4   4      304.78      314.94     14.97 o 
  -1   4   4       76.47      106.89      7.41 o 
   0   4   4     1217.83     1360.26     43.59 o 
   1   4   4     3751.31     3684.69     76.44 o 
   2   4   4      736.21      696.21     15.08 o 
   3   4   4     2285.50     2158.19     41.87 o 
   4   4   4      207.21      242.31     25.78 o 
  -4   5   4      128.21      143.07     13.15 o 
  -3   5   4      431.31      456.47     17.93 o 
  -2   5   4       67.77       68.24      8.13 o 
  -1   5   4      594.93      639.02     16.57 o 
   0   5   4      187.76      171.47      8.31 o 
   1   5   4     3876.63     3834.78     75.07 o 
   2   5   4      181.62      172.94      7.52 o 
   3   5   4      329.64      337.42     25.89 o 
   4   5   4      545.45      565.37     18.60 o 
  -4   6   4       40.00       55.88     10.19 o 
  -3   6   4      110.68      149.61     10.84 o 
  -2   6   4       17.25        7.28      5.17 o 
  -1   6   4     1345.48     1382.16     31.50 o 
   0   6   4       85.28       72.87      3.66 o 
   1   6   4      340.82      310.08      8.66 o 
   2   6   4      788.56      735.40     18.96 o 
   3   6   4      244.59      262.99     11.06 o 
   4   6   4       28.25      135.42     14.34 o 
  -4   7   4      170.95      202.80     26.83 o 
  -3   7   4       71.38       77.28     15.77 o 
  -2   7   4      496.23      518.45     18.30 o 
  -1   7   4       48.96       51.55      5.18 o 
   0   7   4     5407.24     5576.05     95.71 o 
   1   7   4       20.93       22.71      3.89 o 
   2   7   4     1301.85     1184.71     28.95 o 
   3   7   4      725.58      689.92     15.69 o 
   4   7   4       13.42       27.17      5.96 o 
  -4   8   4      529.80      507.96     38.86 o 
  -3   8   4       27.62       43.23      8.01 o 
  -2   8   4      330.31      335.49     15.13 o 
  -1   8   4       98.88      135.65      7.80 o 
   0   8   4      481.91      587.49     11.97 o 
   1   8   4      897.39      979.85     19.68 o 
   2   8   4      185.49      185.80     13.63 o 
   3   8   4      131.73      166.39     12.21 o 
   4   8   4       18.97       27.01      7.28 o 
  -4   9   4      604.04      561.07     40.70 o 
  -3   9   4     1401.25     1430.00     40.14 o 
  -2   9   4       80.77       81.41      8.54 o 
  -1   9   4      753.57      822.67     24.73 o 
   0   9   4      100.42      101.35      4.67 o 
   1   9   4        3.33        7.30      3.76 o 
   2   9   4      387.43      336.31     14.40 o 
   3   9   4      167.75      163.82      8.88 o 
   4   9   4      327.19      247.68     10.79 o 
  -4  10   4      156.73      152.40     24.04 o 
  -3  10   4       21.19       24.81      7.51 o 
  -2  10   4      633.04      665.46     22.85 o 
  -1  10   4     3853.58     3990.81    176.40 o 
   0  10   4     1449.91     1425.20     26.08 o 
   1  10   4     1801.57     1681.27     34.55 o 
   2  10   4      915.31      808.80     41.36 o 
   3  10   4        1.73        9.59      5.03 o 
   4  10   4        0.11       14.89      5.78 o 
  -4  11   4       90.10       80.22     20.34 o 
  -3  11   4        3.68        1.30      8.18 o 
  -2  11   4       29.93       39.48      8.26 o 
  -1  11   4      184.59      200.11     18.77 o 
   0  11   4       11.54        7.19      3.88 o 
   1  11   4       30.07       40.56      5.47 o 
   2  11   4     1501.67     1489.93     31.88 o 
   3  11   4      212.14      186.93      9.79 o 
   4  11   4       60.05       38.80      6.76 o 
  -4  12   4       25.32       25.92     10.85 o 
  -3  12   4       15.09       18.73      9.07 o 
  -2  12   4      575.46      655.43     23.66 o 
  -1  12   4      732.70      723.30     17.58 o 
   0  12   4        6.68        3.16      3.01 o 
   1  12   4      485.71      492.52     14.17 o 
   2  12   4     1230.02     1199.09     27.03 o 
   3  12   4        0.17        0.94      5.20 o 
   4  12   4       12.19       19.47      6.39 o 
  -4  13   4      303.25      270.24     19.93 o 
  -3  13   4     1195.08     1168.99     43.00 o 
  -2  13   4        0.04        0.11      7.25 o 
  -1  13   4      290.28      309.58     11.19 o 
   0  13   4      296.62      263.54     11.65 o 
   1  13   4     1104.84     1084.76     24.63 o 
   2  13   4     1516.70     1354.12     29.75 o 
   3  13   4        1.09       -5.72      6.11 o 
   4  13   4      501.93      448.85     17.17 o 
  -4  14   4       81.91       88.64     14.81 o 
  -3  14   4      112.21      103.69     13.88 o 
  -2  14   4      311.15      346.31     19.43 o 
  -1  14   4     1714.23     1634.82     33.86 o 
   0  14   4      273.78      259.71      8.79 o 
   1  14   4      230.15      224.46     10.76 o 
   2  14   4      891.64      826.70     20.69 o 
   3  14   4       16.80       17.43      6.93 o 
   4  14   4        0.00        6.86      7.56 o 
  -4  15   4       99.13       76.27     14.24 o 
  -3  15   4      111.86      130.59     18.76 o 
  -2  15   4       39.61       39.31      8.69 o 
  -1  15   4      939.07     1000.80     23.16 o 
   0  15   4      226.26      217.98     10.56 o 
   1  15   4        1.81       -1.75      5.69 o 
   2  15   4      338.63      300.03     12.07 o 
   3  15   4      123.39      103.42      9.33 o 
  -3  16   4       34.78       61.24     10.60 o 
  -2  16   4      178.23      183.42     13.36 o 
  -1  16   4     1549.42     1584.91     38.67 o 
   0  16   4     1190.16     1132.18     25.86 o 
   1  16   4      191.95      175.95      9.75 o 
   2  16   4      193.86      181.19     10.13 o 
   3  16   4       24.57       22.51      7.39 o 
  -3  17   4     1425.11     1377.18     43.71 o 
  -2  17   4      384.05      395.13     18.70 o 
  -1  17   4     1375.19     1368.23     34.39 o 
   0  17   4       84.94       84.76      8.30 o 
   1  17   4      423.86      389.50     13.60 o 
   2  17   4      666.37      673.08     18.89 o 
   3  17   4      141.79      126.40     10.58 o 
  -3  18   4      118.91      134.68     13.42 o 
  -2  18   4      248.06      246.23     15.47 o 
  -1  18   4       15.31       15.68      6.90 o 
   0  18   4      146.89      145.99     10.92 o 
   1  18   4        6.24        5.10      5.87 o 
   2  18   4      700.28      681.04     19.25 o 
   3  18   4      104.35      115.87      9.66 o 
  -3  19   4       21.54       13.37     10.11 o 
  -2  19   4      327.22      325.24     17.89 o 
  -1  19   4      549.04      554.55     21.85 o 
   0  19   4       51.47       40.29      8.05 o 
   1  19   4      335.60      354.37     17.75 o 
   2  19   4       20.44       12.47      6.82 o 
   3  19   4       98.48      130.66     10.45 o 
  -3  20   4      104.22      111.01     13.83 o 
  -2  20   4       11.25       11.27      9.01 o 
  -1  20   4     1132.37     1128.29     43.54 o 
   0  20   4        7.49        3.85      7.16 o 
   1  20   4      767.37      833.35     21.94 o 
   2  20   4        1.02        5.10      6.82 o 
   3  20   4      404.63      395.27     15.72 o 
  -3  21   4      154.94      187.10     16.79 o 
  -2  21   4       39.83       48.02     10.66 o 
  -1  21   4       12.28        4.60     11.12 o 
   0  21   4       37.72       22.50      8.36 o 
   1  21   4       54.23       64.67      8.25 o 
   2  21   4      114.49      100.30     14.12 o 
  -2  22   4      562.45      572.57     24.33 o 
  -1  22   4      323.80      289.55     27.98 o 
   0  22   4       11.47        9.62      8.09 o 
   1  22   4       16.81       18.15      7.35 o 
   2  22   4      400.57      416.67     15.99 o 
  -2  23   4      494.37      513.49     23.56 o 
  -1  23   4       32.58        5.67     15.14 o 
   0  23   4     1111.65     1177.19     41.73 o 
   1  23   4      396.43      410.44     19.23 o 
   2  23   4       93.07      105.73     10.46 o 
  -2  24   4      319.49      330.91     25.46 o 
  -1  24   4        0.13        0.92     15.77 o 
   0  24   4        0.03       -2.23      9.92 o 
   1  24   4      320.07      359.43     18.51 o 
   2  24   4       70.98       73.87      9.93 o 
  -1  25   4        8.77       -9.37     16.42 o 
   0  25   4       24.44        1.60     16.46 o 
   1  25   4       10.74        2.11      9.54 o 
  -1  26   4       60.61       48.89     21.10 o 
   0  26   4       78.30       66.82     21.79 o 
   1  26   4      201.35      228.36     27.03 o 
   0  27   4      856.88      937.73     56.08 o 
  -4   1   5      170.40      222.27     16.39 o 
  -3   1   5       56.82       77.20     10.07 o 
  -2   1   5        5.96        6.42      7.85 o 
  -1   1   5      154.04      164.29      8.85 o 
   0   1   5       43.05       50.08      3.62 o 
   1   1   5     1561.53     1474.86     24.60 o 
   3   1   5      627.72      574.22     11.19 o 
   4   1   5      732.00      673.65     18.34 o 
  -4   2   5       43.16       54.57     10.49 o 
  -3   2   5      679.94      687.48     25.05 o 
  -2   2   5      683.85      676.83     22.91 o 
  -1   2   5     4057.85     4483.14    107.58 o 
   0   2   5      630.65      667.83     12.13 o 
   1   2   5      614.67      489.80     11.62 o 
   2   2   5      104.43      118.12     14.40 o 
   3   2   5       26.71       27.89      5.15 o 
   4   2   5       39.15      237.82     11.32 o 
  -4   3   5      111.82      127.32     16.83 o 
  -3   3   5       26.78       38.81      9.25 o 
  -2   3   5      214.17      171.28     42.80 o 
  -1   3   5        0.37       -2.88      3.70 o 
   0   3   5       25.83       10.98      2.33 o 
   1   3   5       27.70        7.87      2.72 o 
   2   3   5      747.90      693.44     42.89 o 
   3   3   5       87.90       84.59      6.52 o 
   4   3   5      628.88      544.68     16.44 o 
  -4   4   5      124.08      144.91     13.67 o 
  -3   4   5        9.13        1.98      7.44 o 
  -2   4   5      213.72      211.69     15.38 o 
  -1   4   5       68.17       64.02      5.94 o 
   0   4   5       10.11        3.68      2.16 o 
   1   4   5       13.29       17.06      3.35 o 
   2   4   5     1164.23     1114.64     35.02 o 
   3   4   5     1800.55     1698.85     28.16 o 
   4   4   5        0.10      165.78     12.17 o 
  -4   5   5      398.44      389.15     19.65 o 
  -3   5   5       11.08       25.65      8.16 o 
  -2   5   5      586.26      639.26     35.67 o 
  -1   5   5      454.70      527.78     18.28 o 
   0   5   5      654.55      736.66     14.22 o 
   1   5   5     1274.85     1099.43     18.78 o 
   2   5   5      941.57      862.26     29.67 o 
   4   5   5      121.64      117.62      8.78 o 
  -4   6   5      162.01      195.54     20.92 o 
  -3   6   5        1.92       -0.93      5.49 o 
  -2   6   5     1336.87     1343.93     62.27 o 
  -1   6   5     2726.12     3028.92     74.67 o 
   0   6   5       38.33       30.73      3.45 o 
   1   6   5      835.23      756.35     13.96 o 
   2   6   5      238.33      231.86     14.12 o 
   3   6   5      438.21      410.06     10.65 o 
   4   6   5      981.40      906.98     18.85 o 
  -4   7   5       65.51       76.75     11.33 o 
  -3   7   5      664.30      719.49     21.21 o 
  -2   7   5      178.70      180.96     10.47 o 
  -1   7   5     1171.59     1217.09     29.07 o 
   0   7   5     2574.04     2466.15     44.01 o 
   1   7   5       95.34      105.95      6.47 o 
   2   7   5       12.02        4.85      2.50 o 
   3   7   5       13.96       30.83      6.14 o 
   4   7   5      190.96      438.66     15.68 o 
  -4   8   5       34.27       25.58     11.35 o 
  -3   8   5      626.69      665.89     20.46 o 
  -2   8   5        3.68        2.86      6.37 o 
  -1   8   5       31.19       42.66      4.93 o 
   0   8   5        7.42        2.84      3.46 o 
   1   8   5       45.95       40.36      5.79 o 
   2   8   5      602.19      504.19     18.40 o 
   3   8   5      195.48      172.93     12.48 o 
   4   8   5      213.88      217.21      9.01 o 
  -4   9   5      153.09      143.25     17.22 o 
  -3   9   5      233.06      248.59     12.82 o 
  -2   9   5       81.47       78.26      9.87 o 
  -1   9   5      465.01      466.92     15.29 o 
   0   9   5      279.40      252.91      7.86 o 
   1   9   5      941.68      928.23     24.17 o 
   2   9   5      538.26      515.85     13.58 o 
   3   9   5      288.11      304.91     16.56 o 
   4   9   5      207.78      187.03      9.50 o 
  -4  10   5       26.77        7.39     11.02 o 
  -3  10   5        1.55       16.75      7.73 o 
  -2  10   5      240.17      249.67     12.62 o 
  -1  10   5      869.97      949.73     24.80 o 
   0  10   5      813.10      825.03     16.30 o 
   1  10   5       30.88       30.81      5.49 o 
   2  10   5      717.27      675.36     16.37 o 
   3  10   5      775.47      724.96     17.30 o 
   4  10   5        0.20       10.84      5.62 o 
  -4  11   5        0.22       12.17     11.24 o 
  -3  11   5      417.43      407.92     18.72 o 
  -2  11   5     1752.07     1937.99     52.33 o 
  -1  11   5      272.81      282.91     22.09 o 
   0  11   5     2755.21     2608.40     43.98 o 
   1  11   5      903.37      873.01     23.71 o 
   2  11   5      440.75      444.54     12.83 o 
   3  11   5      191.42      229.72     10.96 o 
   4  11   5      118.44      131.00      8.57 o 
  -4  12   5       84.38       73.97     14.75 o 
  -3  12   5      268.71      267.32     18.50 o 
  -2  12   5        2.45        0.43      7.62 o 
  -1  12   5        7.15       13.11      7.42 o 
   0  12   5     2501.80     2445.85     41.51 o 
   1  12   5     1094.38     1016.80     23.49 o 
   2  12   5      268.49      255.44     10.17 o 
   3  12   5     1032.59      927.14     21.04 o 
   4  12   5       26.81       23.40      6.32 o 
  -4  13   5        6.81       23.48     18.47 o 
  -3  13   5       12.04       20.27     13.27 o 
  -2  13   5       67.78       69.47     11.68 o 
  -1  13   5        0.02        6.05      5.92 o 
   0  13   5       27.92       23.89      5.10 o 
   1  13   5       14.89        5.45      5.77 o 
   2  13   5       54.82       59.03      6.88 o 
   3  13   5        0.23        4.88      6.00 o 
  -4  14   5       14.79       10.41     17.69 o 
  -3  14   5      121.81      134.40     15.31 o 
  -2  14   5        5.60       14.63      8.23 o 
  -1  14   5       23.57       28.20      7.13 o 
   0  14   5       15.66        9.25      5.20 o 
   1  14   5      638.05      600.52     16.99 o 
   2  14   5        4.20       -3.79      5.56 o 
   3  14   5       94.07       87.82      8.30 o 
  -3  15   5      526.06      558.82     30.71 o 
  -2  15   5      980.20      937.01     30.55 o 
  -1  15   5      820.38      817.28     21.12 o 
   0  15   5     1925.84     1819.16     37.92 o 
   1  15   5      224.91      236.75     11.46 o 
   2  15   5       12.57       11.31      6.07 o 
   3  15   5      166.00      168.15     10.33 o 
  -3  16   5      142.20      156.67     17.01 o 
  -2  16   5      238.89      263.36     16.24 o 
  -1  16   5     1014.88     1078.83     25.76 o 
   0  16   5        0.38       -1.61      5.25 o 
   1  16   5        1.39        7.44      5.73 o 
   2  16   5      757.38      702.56     19.42 o 
   3  16   5      889.81      771.87     21.07 o 
  -3  17   5       56.30       50.50     11.20 o 
  -2  17   5        2.20        4.14     10.70 o 
  -1  17   5      100.69      106.85      8.43 o 
   0  17   5      365.24      376.74     16.23 o 
   1  17   5      123.42      125.77      8.83 o 
   2  17   5      220.00      215.61     11.32 o 
   3  17   5       78.44       75.35      8.65 o 
  -3  18   5       21.14       22.87     10.58 o 
  -2  18   5      240.33      223.99     15.99 o 
  -1  18   5      493.32      488.56     15.91 o 
   0  18   5      719.17      724.60     23.69 o 
   1  18   5      102.37       92.29      8.23 o 
   2  18   5      388.83      410.48     14.98 o 
   3  18   5      241.76      247.36     13.02 o 
  -3  19   5       87.17      111.40     13.71 o 
  -2  19   5      470.73      480.36     21.91 o 
  -1  19   5      146.24      145.08     11.01 o 
   0  19   5      440.81      479.92     20.93 o 
   1  19   5        3.05       -7.60      6.07 o 
   2  19   5       98.25       90.39      9.07 o 
   3  19   5       12.73        9.38      7.76 o 
  -3  20   5        1.99        7.59     10.90 o 
  -2  20   5      219.61      226.49     15.93 o 
  -1  20   5      193.03      226.51     27.90 o 
   0  20   5        0.01       -1.73      7.25 o 
   1  20   5      138.08      140.87      9.99 o 
   2  20   5       90.43      113.50      9.75 o 
  -2  21   5        6.44      -17.52      8.76 o 
  -1  21   5       39.40        6.79     15.07 o 
   0  21   5       43.16       35.84      8.76 o 
   1  21   5      649.44      675.22     20.62 o 
   2  21   5      623.09      660.06     22.48 o 
  -2  22   5      419.29      437.38     21.94 o 
  -1  22   5      535.05      521.97     37.27 o 
   0  22   5       70.14       84.64     14.48 o 
   1  22   5      257.70      265.01     24.27 o 
   2  22   5      215.14      250.40     13.60 o 
  -2  23   5        0.79      -12.59      9.91 o 
  -1  23   5        0.23       18.24     16.57 o 
   0  23   5      161.30      183.08     18.25 o 
   1  23   5      159.92      188.57     15.09 o 
   2  23   5       10.65       15.91      8.41 o 
  -2  24   5      196.47      183.49     20.98 o 
  -1  24   5      542.97      526.34     38.91 o 
   0  24   5       20.82       23.11     17.77 o 
   1  24   5      176.25      182.87     15.13 o 
  -1  25   5       50.87       28.89     19.08 o 
   0  25   5        3.70        1.83     17.51 o 
   1  25   5      306.72      290.19     17.74 o 
   0  26   5       11.09        6.71     19.44 o 
  -4   0   6     1857.23     1606.00     84.12 o 
  -3   0   6     5416.13     5096.10    226.02 o 
  -2   0   6      120.91      117.65     19.04 o 
  -1   0   6      471.94      514.28     19.10 o 
   0   0   6      557.84      509.93     25.58 o 
   1   0   6     2371.55     2407.64     61.02 o 
   3   0   6       10.96      115.55     13.70 o 
   4   0   6       34.02       70.40      7.89 o 
  -4   1   6     1425.42     1323.61     51.40 o 
  -3   1   6      736.10      839.47     72.70 o 
  -2   1   6      153.72      210.72     16.55 o 
  -1   1   6     2208.50     2347.55     69.86 o 
   0   1   6     1240.87     1347.83     22.46 o 
   1   1   6       29.25       28.25      3.61 o 
   2   1   6       30.42       27.46      7.94 o 
   3   1   6      747.95      683.93     12.35 o 
   4   1   6      114.80      143.73      8.23 o 
  -4   2   6     1107.85      990.78     51.18 o 
  -3   2   6       18.80       54.56     11.78 o 
  -2   2   6       96.37       88.90     18.17 o 
  -1   2   6      413.11      487.80     18.14 o 
   0   2   6        0.81       -1.30      5.46 o 
   1   2   6        5.18       -1.08      3.04 o 
   2   2   6      109.71      147.39     14.42 o 
   3   2   6       45.31      212.29     16.27 o 
   4   2   6      143.55      150.84      6.80 o 
  -4   3   6      242.44      253.37     21.90 o 
  -3   3   6     1422.81     1387.04     51.11 o 
  -2   3   6        0.63       -1.49      5.94 o 
  -1   3   6     1082.56     1177.99     28.22 o 
   0   3   6     1061.01     1190.18     20.25 o 
   1   3   6       69.82       58.75      4.37 o 
   3   3   6      161.82      140.99      6.05 o 
   4   3   6       38.00       81.38      5.71 o 
  -4   4   6       29.43       58.84     12.05 o 
  -3   4   6        6.21       24.38      9.26 o 
  -2   4   6       48.69       57.42      8.55 o 
  -1   4   6     2649.80     2877.02     63.04 o 
   0   4   6     3453.20     3549.60     84.16 o 
   1   4   6     1485.81     1455.53     22.76 o 
   2   4   6     3321.52     3109.82     59.92 o 
   3   4   6      117.90      163.15     11.55 o 
   4   4   6      145.94      173.61      7.72 o 
  -4   5   6      143.11      174.32     28.54 o 
  -3   5   6       69.36       76.32     10.49 o 
  -2   5   6       89.64       97.95      8.92 o 
  -1   5   6       33.03       32.20      5.30 o 
   0   5   6     2710.73     2740.69     48.96 o 
   1   5   6      225.22      203.85      8.71 o 
   2   5   6      147.71      170.34      7.77 o 
   3   5   6      518.36      511.08     11.67 o 
   4   5   6      159.49      221.32      8.41 o 
  -4   6   6      102.20      129.09     13.64 o 
  -3   6   6      101.60      110.86     11.71 o 
  -2   6   6      542.45      529.33     19.30 o 
  -1   6   6        2.16        2.95      4.94 o 
   0   6   6      225.80      208.67      6.46 o 
   1   6   6       41.66       41.17      4.34 o 
   2   6   6      326.26      318.84      9.82 o 
   3   6   6       53.42       74.38      7.77 o 
   4   6   6      342.57      351.35     10.23 o 
  -4   7   6        1.56       20.91     10.44 o 
  -3   7   6      260.09      267.79     16.91 o 
  -2   7   6       79.84       87.53      8.23 o 
  -1   7   6     3232.14     3511.36     86.77 o 
   0   7   6      153.92      143.65      6.24 o 
   1   7   6     1487.05     1356.27     37.90 o 
   2   7   6      329.64      325.49     14.98 o 
   3   7   6       43.33       41.99      4.92 o 
   4   7   6      136.17      188.94     12.06 o 
  -4   8   6       30.91       46.56     16.60 o 
  -3   8   6       44.35       50.20      9.91 o 
  -2   8   6       10.38       13.81      8.36 o 
  -1   8   6       36.86       62.54      8.21 o 
   0   8   6      281.09      312.91      9.64 o 
   1   8   6      351.56      337.39     12.82 o 
   2   8   6      243.33      216.17      9.52 o 
   3   8   6        1.15       11.85      4.42 o 
   4   8   6       50.28       79.97      8.64 o 
  -4   9   6      457.86      429.16     26.31 o 
  -3   9   6       23.55       18.45      6.92 o 
  -2   9   6        4.48       14.05      6.65 o 
  -1   9   6        8.46       -2.10      7.01 o 
   0   9   6      197.53      179.67      7.43 o 
   1   9   6      862.98      811.11     22.36 o 
   2   9   6      301.07      274.32     10.25 o 
   3   9   6      343.06      288.81     10.67 o 
   4   9   6       40.99       74.13      9.73 o 
  -4  10   6       36.07       49.94     13.68 o 
  -3  10   6      636.40      629.41     20.68 o 
  -2  10   6     2353.92     2485.82     56.66 o 
  -1  10   6      236.91      269.23     23.29 o 
   0  10   6     1230.97     1195.98     22.52 o 
   1  10   6      185.26      204.68     10.88 o 
   2  10   6        7.22        8.07      4.93 o 
   3  10   6      153.25      177.95      9.01 o 
   4  10   6      213.01      195.74      9.53 o 
  -4  11   6        0.60       -5.54     11.38 o 
  -3  11   6        6.40       17.65      7.51 o 
  -2  11   6      320.80      372.53     15.43 o 
  -1  11   6       13.90       10.98      7.88 o 
   0  11   6      166.05      172.56      7.43 o 
   1  11   6     1704.00     1599.27     38.85 o 
   2  11   6       46.74       39.91      5.77 o 
   3  11   6       92.30       93.06      7.31 o 
  -4  12   6        0.65        9.59     21.99 o 
  -3  12   6      367.28      368.20     16.78 o 
  -2  12   6      385.69      382.77     15.86 o 
  -1  12   6        8.56        8.46      6.91 o 
   0  12   6      419.12      434.88     12.16 o 
   1  12   6      771.30      762.17     19.57 o 
   2  12   6        0.11       -9.43      4.72 o 
   3  12   6        2.44       13.36      5.58 o 
  -3  13   6       35.00       21.25      8.76 o 
  -2  13   6       30.68       37.11      7.92 o 
  -1  13   6      261.59      266.55     15.66 o 
   0  13   6     2646.69     2603.34     47.43 o 
   1  13   6     1945.17     1778.17     37.65 o 
   2  13   6       47.86       80.52      7.65 o 
   3  13   6      653.68      653.57     17.10 o 
  -3  14   6      386.07      415.11     19.78 o 
  -2  14   6     1319.78     1350.57     34.89 o 
  -1  14   6      161.25      175.99     10.05 o 
   0  14   6      148.26      155.42      8.71 o 
   1  14   6      319.89      276.67     11.69 o 
   2  14   6       17.58       13.43      6.27 o 
   3  14   6      123.89      120.13      9.36 o 
  -3  15   6       64.16       67.34     11.08 o 
  -2  15   6      582.51      670.94     21.96 o 
  -1  15   6       84.03       98.20      8.23 o 
   0  15   6        0.40        3.84      6.12 o 
   1  15   6      351.32      306.27     12.21 o 
   2  15   6       72.52       42.09      7.22 o 
   3  15   6       17.04       19.86      6.98 o 
  -3  16   6      325.59      321.46     18.42 o 
  -2  16   6     1158.71     1210.48     29.49 o 
  -1  16   6      401.23      410.15     15.18 o 
   0  16   6      103.53       99.47      9.61 o 
   1  16   6        2.88        1.00      5.73 o 
   2  16   6       43.27       59.45      7.79 o 
   3  16   6       74.65       74.26      8.69 o 
  -3  17   6      318.10      341.85     19.19 o 
  -2  17   6      254.10      259.81     14.38 o 
  -1  17   6        0.20        0.89      6.12 o 
   0  17   6      730.60      720.24     23.60 o 
   1  17   6      932.63      962.58     25.13 o 
   2  17   6      270.39      232.74     12.13 o 
   3  17   6      383.28      307.12     13.81 o 
  -3  18   6      132.22      112.14     12.28 o 
  -2  18   6       14.56       10.60      7.78 o 
  -1  18   6      172.42      170.39     10.46 o 
   0  18   6        9.12       10.59      7.39 o 
   1  18   6      465.63      482.16     15.80 o 
   2  18   6      121.47      138.03     10.15 o 
   3  18   6       41.27       56.51      8.98 o 
  -3  19   6      309.57      317.28     17.37 o 
  -2  19   6      258.26      275.03     15.16 o 
  -1  19   6       16.29        8.99     10.27 o 
   0  19   6      177.08      211.26     18.70 o 
   1  19   6       55.08       58.78      7.84 o 
   2  19   6        3.94       16.47      7.27 o 
  -2  20   6      927.07      886.13     26.94 o 
  -1  20   6       27.23       20.60     24.63 o 
   0  20   6      644.69      651.33     30.14 o 
   1  20   6      140.99      169.59     10.78 o 
   2  20   6      451.19      484.03     17.03 o 
  -2  21   6       41.59       39.36      9.07 o 
  -1  21   6       11.72        4.84     15.61 o 
   0  21   6      231.11      223.82     19.63 o 
   1  21   6      211.07      202.66     12.92 o 
   2  21   6        0.00        6.80      7.70 o 
  -2  22   6      171.04      195.52     15.56 o 
  -1  22   6       99.93      125.52     23.51 o 
   0  22   6        0.15      -18.39     10.71 o 
   1  22   6      435.10      454.20     20.35 o 
   2  22   6      322.45      318.76     14.97 o 
  -2  23   6       53.04       44.34     15.63 o 
  -1  23   6      675.83      700.38     45.11 o 
   0  23   6      102.18       96.46     20.31 o 
   1  23   6       67.91       68.13     11.36 o 
  -1  24   6       80.14       62.24     21.16 o 
   0  24   6      407.34      430.24     26.00 o 
   1  24   6        9.88       24.56     10.41 o 
  -1  25   6        9.20        8.60     19.22 o 
   0  25   6        6.00       29.15     19.28 o 
  -4   1   7       65.12       86.40     15.39 o 
  -3   1   7      118.87      153.71     16.62 o 
  -2   1   7      294.89      293.37     20.73 o 
  -1   1   7      155.44       54.27      6.53 o 
   0   1   7     1779.43     1883.95     30.71 o 
   1   1   7      466.95      425.89     18.18 o 
   2   1   7     1130.12     1093.64     17.49 o 
   3   1   7      460.88      478.43     13.10 o 
   4   1   7      141.79      136.21      7.31 o 
  -4   2   7      252.30      254.81     22.37 o 
  -3   2   7      584.23      570.85     28.67 o 
  -2   2   7     1103.63     1065.88     43.51 o 
  -1   2   7      383.28      384.97     23.57 o 
   0   2   7        9.14       12.20      3.62 o 
   1   2   7      464.54      484.96     23.01 o 
   2   2   7      422.90      405.20     14.06 o 
   3   2   7      346.45      462.82     10.56 o 
   4   2   7       12.08       53.56      7.13 o 
  -4   3   7       16.67       20.91     12.54 o 
  -3   3   7      227.79      234.40     20.08 o 
  -2   3   7       44.82       53.34     12.99 o 
  -1   3   7       20.80        7.89      6.29 o 
   0   3   7      221.94      182.07      8.05 o 
   1   3   7     1193.86     1297.99     29.36 o 
   2   3   7       72.49      103.30      9.24 o 
   3   3   7      638.13      596.21     13.11 o 
   4   3   7      106.95      117.42      7.00 o 
  -4   4   7        2.69       22.24     27.59 o 
  -3   4   7      132.14      144.04     16.13 o 
  -2   4   7        2.78        3.69      8.94 o 
  -1   4   7       83.79       82.14      8.61 o 
   0   4   7       35.50       33.20      4.36 o 
   1   4   7     1892.00     1798.29     27.90 o 
   2   4   7     1708.79     1575.14     25.14 o 
   3   4   7       11.49      145.01     23.47 o 
   4   4   7        7.78       48.11      7.74 o 
  -4   5   7       16.13       48.18     22.87 o 
  -3   5   7       13.07       32.25     11.99 o 
  -2   5   7      866.37      919.95     36.36 o 
  -1   5   7       68.72       79.55      8.89 o 
   0   5   7     1808.38     1766.82     30.05 o 
   1   5   7      379.88      385.56     19.19 o 
   2   5   7       63.30      336.32     30.48 o 
   3   5   7        7.86        7.91      6.04 o 
   4   5   7       39.30       40.30      5.55 o 
  -4   6   7        2.20       30.41     13.36 o 
  -3   6   7      694.44      670.83     32.34 o 
  -2   6   7      973.57     1000.19     30.48 o 
  -1   6   7       20.89       15.60      7.51 o 
   0   6   7      125.78      115.47      5.47 o 
   1   6   7       81.09       71.77      4.99 o 
   2   6   7      968.70      906.93     17.23 o 
   3   6   7     1664.30     1543.38     26.89 o 
   4   6   7       17.33       48.67      7.78 o 
  -4   7   7      388.95      366.30     33.09 o 
  -3   7   7      148.42      193.48     15.10 o 
  -2   7   7      428.15      414.94     18.63 o 
  -1   7   7      973.40     1035.53     31.29 o 
   0   7   7       96.92      101.18      5.85 o 
   1   7   7       56.43       59.97      5.08 o 
   2   7   7       30.03       23.56      6.31 o 
   3   7   7      206.48      260.73     12.40 o 
   4   7   7      265.80      235.39      9.08 o 
  -4   8   7       68.37       99.78     13.94 o 
  -3   8   7       42.57       45.24     10.40 o 
  -2   8   7       56.66       73.34      9.70 o 
  -1   8   7      266.71      255.84     18.69 o 
   0   8   7        1.19       -1.20      3.51 o 
   1   8   7      899.55      823.92     17.37 o 
   2   8   7       16.89       21.06      5.11 o 
   3   8   7      374.03      354.16     10.08 o 
   4   8   7       18.60       52.05      7.26 o 
  -4   9   7      195.53      193.17     20.77 o 
  -3   9   7        1.06        6.51      9.05 o 
  -2   9   7      526.75      554.86     21.94 o 
  -1   9   7       39.59       40.98      8.98 o 
   0   9   7     1106.25     1082.56     22.28 o 
   1   9   7      319.92      322.20     11.16 o 
   2   9   7      416.49      392.47     14.10 o 
   3   9   7       40.70       47.86      6.23 o 
  -4  10   7        5.50        1.50     12.71 o 
  -3  10   7       86.05       71.42     12.00 o 
  -2  10   7      433.28      472.10     17.63 o 
  -1  10   7      694.33      767.79     26.57 o 
   0  10   7        2.28       -5.05      5.01 o 
   1  10   7      473.44      471.56     13.60 o 
   2  10   7      846.13      811.12     18.92 o 
   3  10   7       20.82       24.59      5.67 o 
  -3  11   7      704.62      682.85     27.55 o 
  -2  11   7      166.93      187.95     12.03 o 
  -1  11   7      741.70      813.54     27.95 o 
   0  11   7      409.88      410.77     12.19 o 
   1  11   7     1424.92     1409.37     28.69 o 
   2  11   7      497.83      497.10     14.15 o 
   3  11   7      365.93      360.78     12.39 o 
  -3  12   7       46.92       49.87      9.35 o 
  -2  12   7      110.95      140.78     11.02 o 
  -1  12   7     2970.83     3026.51     77.55 o 
   0  12   7      729.92      707.87     16.90 o 
   1  12   7      433.41      446.09     17.21 o 
   2  12   7      749.51      729.30     18.04 o 
   3  12   7       72.38       71.28      7.20 o 
  -3  13   7        8.42       10.18      8.47 o 
  -2  13   7        0.24       -6.51      7.12 o 
  -1  13   7        1.70        8.12      8.19 o 
   0  13   7        2.26        2.92      5.38 o 
   1  13   7        1.24        3.05      5.47 o 
   2  13   7       34.87       44.52      6.35 o 
   3  13   7       40.93       46.77      7.12 o 
  -3  14   7       67.60       59.88     10.93 o 
  -2  14   7      120.13      124.95     11.15 o 
  -1  14   7      169.40      186.00     12.15 o 
   0  14   7      495.98      481.86     18.25 o 
   1  14   7       28.47       21.37      7.29 o 
   2  14   7       34.31       45.64      7.38 o 
   3  14   7       24.71        9.78      7.10 o 
  -3  15   7      487.25      475.16     21.86 o 
  -2  15   7      523.88      575.02     20.65 o 
  -1  15   7      397.89      408.65     17.28 o 
   0  15   7      362.23      353.69     15.89 o 
   1  15   7      128.45      124.37      8.82 o 
   2  15   7      629.38      593.95     17.90 o 
   3  15   7        3.07       -3.78      6.92 o 
  -3  16   7       51.25       64.16     12.22 o 
  -2  16   7      934.78      959.43     28.05 o 
  -1  16   7       48.62       52.68      8.93 o 
   0  16   7        1.40        2.65     10.55 o 
   1  16   7      889.12      840.67     29.82 o 
   2  16   7      718.25      643.81     18.98 o 
   3  16   7       12.05        7.61      7.47 o 
  -3  17   7       51.99       37.48     11.64 o 
  -2  17   7       23.47       12.30      7.91 o 
  -1  17   7      303.51      315.40     15.60 o 
   0  17   7      216.87      222.50     18.55 o 
   1  17   7      157.79      175.46     10.50 o 
   2  17   7       60.77       46.06      7.88 o 
   3  17   7       74.15       59.03      9.04 o 
  -3  18   7      263.31      270.40     16.56 o 
  -2  18   7      109.48      105.73     10.81 o 
  -1  18   7      826.74      783.04     34.00 o 
   0  18   7        3.58        0.72     10.90 o 
   1  18   7      677.90      706.01     19.86 o 
   2  18   7       72.49       86.47      9.23 o 
  -2  19   7      109.04      109.77     11.21 o 
  -1  19   7      121.44      120.10     16.56 o 
   0  19   7        4.74       -2.87     11.35 o 
   1  19   7        4.66        0.27      6.56 o 
   2  19   7       16.04       17.44      7.57 o 
  -2  20   7      117.61      116.02     11.71 o 
  -1  20   7       28.46       10.07     13.11 o 
   0  20   7       14.66        3.60     11.73 o 
   1  20   7       79.26       79.44      9.79 o 
   2  20   7      945.08      964.31     25.84 o 
  -2  21   7        2.86        0.24     10.87 o 
  -1  21   7      136.01      125.24     17.60 o 
   0  21   7      844.09      844.84     36.37 o 
   1  21   7      473.32      494.65     21.05 o 
   2  21   7      195.17      240.06     13.50 o 
  -2  22   7      164.72      145.35     19.63 o 
  -1  22   7      138.43      160.35     25.86 o 
   0  22   7       50.70       48.51     14.47 o 
   1  22   7      433.44      458.34     20.68 o 
  -1  23   7       81.49       79.32     23.51 o 
   0  23   7      175.05      217.65     21.10 o 
   1  23   7       34.14       58.47     15.57 o 
  -1  24   7       13.99       16.25     19.40 o 
   0  24   7        7.16       10.06     13.98 o 
  -4   0   8     1234.36      966.23     60.12 o 
  -3   0   8       43.01       55.08     18.98 o 
  -2   0   8     1025.72     1013.04     58.91 o 
  -1   0   8      454.29      448.18     20.36 o 
   0   0   8     2272.88     2427.39     55.65 o 
   1   0   8      190.43      193.57     11.11 o 
   2   0   8      145.99      321.92     11.88 o 
   3   0   8        4.44      101.66      9.90 o 
   4   0   8      118.37      189.76     12.65 o 
  -4   1   8      317.26      313.25     27.79 o 
  -3   1   8       37.52       42.20     12.87 o 
  -2   1   8      583.06      555.64     29.20 o 
   0   1   8       67.01       77.58      5.28 o 
   1   1   8       62.94       63.44      7.03 o 
   2   1   8      943.48      876.20     16.00 o 
   3   1   8      294.58      295.20      8.70 o 
   4   1   8      182.25      205.28     11.63 o 
  -4   2   8        4.64       38.24     14.18 o 
  -3   2   8       65.69       65.82     14.29 o 
  -2   2   8      160.73      196.29     18.31 o 
  -1   2   8       10.38        9.58      4.16 o 
   0   2   8        5.58       -0.50      3.90 o 
   1   2   8       86.53       99.33     10.74 o 
   2   2   8      128.11      117.89      7.84 o 
   3   2   8      113.22      191.94      7.86 o 
  -4   3   8      665.32      579.77     31.81 o 
  -3   3   8       85.72      111.76     19.18 o 
  -2   3   8      307.84      314.58     23.10 o 
  -1   3   8       69.91       95.77     10.66 o 
   0   3   8       20.21       24.70      4.73 o 
   1   3   8     1480.50     1558.22     50.27 o 
   2   3   8       66.42       58.45      4.97 o 
   3   3   8      337.94      333.00     10.43 o 
  -4   4   8       22.21       51.96     15.52 o 
  -3   4   8      113.57      126.51     16.56 o 
  -2   4   8     2540.81     2398.95     80.96 o 
  -1   4   8     1585.14     1635.56     45.41 o 
   0   4   8     1501.32     1547.21     28.02 o 
   1   4   8     2604.55     2576.04     57.43 o 
   2   4   8       17.84       40.78      5.72 o 
   3   4   8       29.24       90.00     12.22 o 
  -4   5   8       32.93       59.36     19.79 o 
  -3   5   8        9.41       19.00     12.31 o 
  -2   5   8        0.34       12.30     11.60 o 
  -1   5   8     1125.12     1163.68     34.36 o 
   0   5   8      196.63      203.78      8.35 o 
   1   5   8       26.19       27.02      5.98 o 
   2   5   8      325.11      342.67     13.37 o 
   3   5   8      176.83      177.86     11.22 o 
  -4   6   8      123.40      129.70     18.53 o 
  -3   6   8       75.56       93.29     15.69 o 
  -2   6   8      100.21      108.61     15.45 o 
  -1   6   8       22.67       34.66      9.06 o 
   0   6   8      196.08      219.99     10.28 o 
   1   6   8      152.75      167.06      6.90 o 
   2   6   8      384.06      376.31     12.48 o 
   3   6   8      387.53      455.57     17.17 o 
  -4   7   8       46.44       71.09     21.77 o 
  -3   7   8      205.60      182.30     19.10 o 
  -2   7   8     1247.77     1282.23     37.54 o 
  -1   7   8      415.11      434.10     19.77 o 
   0   7   8      742.77      731.57     15.06 o 
   1   7   8       26.19       37.16      5.14 o 
   2   7   8        7.48       29.74      8.41 o 
   3   7   8      455.55      444.39     18.41 o 
  -3   8   8        0.12        3.30     11.52 o 
  -2   8   8        7.67       19.23      8.44 o 
  -1   8   8       49.15       46.14     10.07 o 
   0   8   8      365.17      378.01      9.86 o 
   1   8   8      206.59      199.60      8.44 o 
   2   8   8        4.47        7.89      4.70 o 
   3   8   8        7.48       50.46     11.32 o 
  -3   9   8      102.59      116.31     17.07 o 
  -2   9   8        7.51        2.09      8.33 o 
  -1   9   8      456.17      436.92     19.98 o 
   0   9   8      683.05      673.29     14.55 o 
   1   9   8      310.58      260.12      9.36 o 
   2   9   8      133.40      180.04     18.27 o 
   3   9   8       10.01       30.21      6.97 o 
  -3  10   8      938.73      877.42     40.26 o 
  -2  10   8        1.53       -8.01      7.99 o 
  -1  10   8      310.63      313.54     17.00 o 
   0  10   8       14.43       18.19      4.59 o 
   1  10   8        0.18        0.55      4.94 o 
   2  10   8      640.29      630.50     16.55 o 
   3  10   8      176.11      173.73      8.85 o 
  -3  11   8      359.63      359.29     27.80 o 
  -2  11   8        0.30        6.16      8.62 o 
  -1  11   8      289.57      295.49     16.54 o 
   0  11   8     1061.98     1021.71     30.01 o 
   1  11   8        0.95        6.47      5.06 o 
   2  11   8       50.10       58.36      8.07 o 
   3  11   8       22.04       23.66      5.60 o 
  -3  12   8      107.53      116.19     18.01 o 
  -2  12   8       11.86        5.15      9.23 o 
  -1  12   8      179.51      201.49     14.75 o 
   0  12   8      272.73      293.53     16.58 o 
   1  12   8        2.52        7.73      5.70 o 
   2  12   8       38.21       30.84      6.17 o 
   3  12   8       14.78       11.53      5.65 o 
  -3  13   8      282.01      302.65     48.24 o 
  -2  13   8       74.07       84.63     12.01 o 
  -1  13   8     3190.53     3237.49    117.02 o 
   0  13   8     1363.56     1247.66     45.28 o 
   1  13   8      179.95      201.28     10.67 o 
   2  13   8      356.39      369.45     12.87 o 
   3  13   8        0.00        0.89      6.00 o 
  -3  14   8      604.46      632.69     33.05 o 
  -2  14   8       79.92       85.00     12.55 o 
  -1  14   8        7.65       17.01      8.29 o 
   0  14   8       18.51       17.97     11.46 o 
   1  14   8        0.54        0.88      6.08 o 
   2  14   8      489.32      475.80     16.00 o 
   3  14   8      407.20      404.42     14.35 o 
  -3  15   8      309.63      355.06     25.81 o 
  -2  15   8        9.01        5.12     10.52 o 
  -1  15   8        6.91       13.10      8.43 o 
   0  15   8      235.26      225.00     19.16 o 
   1  15   8       25.67       12.72      6.46 o 
   2  15   8        9.41       16.88      6.78 o 
   3  15   8       40.34       45.58     12.07 o 
  -3  16   8      554.04      579.50     31.96 o 
  -2  16   8       74.32       72.31     16.99 o 
  -1  16   8        3.33        9.27      9.34 o 
   0  16   8       78.31      100.75     15.61 o 
   1  16   8       11.92        9.51      6.61 o 
   2  16   8      307.31      313.02     13.60 o 
  -2  17   8        2.31        0.38     13.84 o 
  -1  17   8      741.57      692.51     32.37 o 
   0  17   8      593.57      588.27     29.10 o 
   1  17   8      346.19      324.45     16.26 o 
   2  17   8      155.34      130.44     10.44 o 
  -2  18   8      120.54      135.06     13.96 o 
  -1  18   8       56.89       51.65     14.72 o 
   0  18   8      187.37      221.01     20.28 o 
   1  18   8      105.51      117.94     10.64 o 
   2  18   8      211.42      235.39     13.15 o 
  -2  19   8       26.25       19.03     10.57 o 
  -1  19   8       59.79       46.27     14.49 o 
   0  19   8      132.77      118.09     16.70 o 
   1  19   8       33.51       25.54     10.27 o 
   2  19   8        3.74        8.92      7.75 o 
  -2  20   8       94.56      126.00     19.65 o 
  -1  20   8      259.78      224.27     21.53 o 
   0  20   8      383.93      458.39     27.08 o 
   1  20   8      220.72      236.40     21.06 o 
   2  20   8      114.02      111.97     10.77 o 
  -1  21   8      332.97      300.43     23.59 o 
   0  21   8      159.33      142.35     26.69 o 
   1  21   8        9.16       17.61     14.33 o 
  -1  22   8        0.94       -5.48     17.17 o 
   0  22   8      318.26      338.51     24.74 o 
   1  22   8      157.01      167.67     20.71 o 
   0  23   8        5.35      -12.05     13.37 o 
  -4   1   9      228.77      232.80     23.64 o 
  -3   1   9      205.29      214.63     20.44 o 
  -2   1   9      234.55      255.86     20.68 o 
  -1   1   9      942.77      874.44     39.47 o 
   0   1   9       34.36       43.17      5.59 o 
   1   1   9      949.02     1040.33     41.73 o 
   2   1   9       75.66      243.70     11.00 o 
   3   1   9      168.93      161.79      7.76 o 
  -3   2   9      163.47      227.16     21.10 o 
  -2   2   9       90.17       99.65     15.80 o 
  -1   2   9      578.07      599.02     22.64 o 
   0   2   9      506.61      558.93     17.29 o 
   1   2   9     1191.53     1222.77     35.75 o 
   2   2   9      596.09      638.30     13.33 o 
   3   2   9       57.84       92.40      6.33 o 
  -3   3   9       73.86       92.26     16.19 o 
  -2   3   9       12.00       -6.23     11.93 o 
  -1   3   9      274.49      288.28     15.89 o 
   0   3   9     1170.56     1340.64     24.13 o 
   1   3   9       11.30      281.97     47.04 o 
   2   3   9      420.60      362.59     17.51 o 
   3   3   9      172.44      191.16      8.41 o 
  -3   4   9       62.29       78.71     14.94 o 
  -2   4   9       43.92       37.90     13.54 o 
  -1   4   9      150.06      162.10     13.24 o 
   0   4   9     1490.96     1494.87     27.85 o 
   1   4   9     1087.80      992.72     17.79 o 
   2   4   9        7.80       43.60     12.55 o 
   3   4   9        7.45       48.05      9.49 o 
  -3   5   9      705.31      660.29     33.55 o 
  -2   5   9        7.04       22.45     12.63 o 
  -1   5   9     1197.59     1208.26     42.16 o 
   0   5   9       15.32       26.03      6.39 o 
   1   5   9       33.36      210.48     23.20 o 
   2   5   9       99.90      126.60     10.02 o 
   3   5   9       57.02       60.61      5.91 o 
  -3   6   9      218.05      227.23     21.48 o 
  -2   6   9        1.86        2.87     14.07 o 
  -1   6   9       18.37       24.42      9.23 o 
   0   6   9       42.20       44.99      5.59 o 
   1   6   9     1411.62     1329.26     22.27 o 
   2   6   9     1820.15     1694.88     29.26 o 
   3   6   9        0.47       35.86      5.20 o 
  -3   7   9      102.98      145.00     18.48 o 
  -2   7   9      215.88      214.53     38.37 o 
  -1   7   9      115.40       99.01     11.41 o 
   0   7   9      266.74      281.21     11.31 o 
   1   7   9      148.35      147.76      8.74 o 
   2   7   9      165.72      223.04     11.87 o 
   3   7   9      272.84      273.90      9.61 o 
  -3   8   9      205.48      216.42     21.55 o 
  -2   8   9      327.72      346.75     25.85 o 
  -1   8   9       70.86       75.70     10.90 o 
   0   8   9      611.44      577.21     16.45 o 
   1   8   9       89.75      109.77      6.68 o 
   2   8   9      289.51      295.15     10.34 o 
   3   8   9      114.44      204.39      9.66 o 
  -3   9   9      292.25      279.90     24.25 o 
  -2   9   9       10.83       14.37     13.80 o 
  -1   9   9      616.07      600.85     23.40 o 
   0   9   9       64.11       72.13     10.81 o 
   1   9   9      254.45      274.19     11.21 o 
   2   9   9       30.16       52.11      5.97 o 
   3   9   9      193.32      204.16      9.90 o 
  -3  10   9      194.23      190.99     21.76 o 
  -2  10   9      402.24      412.10     20.70 o 
  -1  10   9       38.70       35.02      9.73 o 
   0  10   9      147.89      150.66     13.15 o 
   1  10   9      677.42      649.71     15.14 o 
   2  10   9       90.28      106.11     10.29 o 
   3  10   9       41.33       75.55     11.04 o 
  -3  11   9       26.66       44.28     16.14 o 
  -2  11   9       42.48       75.13     11.96 o 
  -1  11   9      171.66      188.89     14.50 o 
   0  11   9     2191.02     2151.10     73.96 o 
   1  11   9      552.26      541.27     15.20 o 
   2  11   9      699.46      701.44     16.67 o 
   3  11   9     1042.91     1064.75     22.91 o 
  -3  12   9      220.44      239.14     24.22 o 
  -2  12   9     1985.33     1914.81     54.37 o 
  -1  12   9      294.23      299.67     17.41 o 
   0  12   9      210.37      251.07     19.56 o 
   1  12   9      238.11      260.17     10.36 o 
   2  12   9       43.73       40.53      6.52 o 
   3  12   9        4.87        3.91      7.74 o 
  -3  13   9        5.86        4.37     28.49 o 
  -2  13   9       32.87       60.00     15.62 o 
  -1  13   9       20.05       24.19     11.35 o 
   0  13   9       23.20       29.38     12.54 o 
   1  13   9       88.25      102.39      8.75 o 
   2  13   9       30.51       47.97      6.89 o 
  -3  14   9      174.37      145.15     28.98 o 
  -2  14   9      239.56      266.02     19.48 o 
  -1  14   9      289.17      303.34     30.18 o 
   0  14   9       16.22       13.92     12.38 o 
   1  14   9        0.01        4.32      6.36 o 
   2  14   9        9.53       -0.76      6.52 o 
  -2  15   9        3.48       20.29     10.82 o 
  -1  15   9      233.65      249.68     18.96 o 
   0  15   9      631.37      553.05     28.79 o 
   1  15   9      854.45      851.29     23.47 o 
   2  15   9       69.12       64.20      8.42 o 
  -2  16   9       48.10       51.79     22.67 o 
  -1  16   9        0.35      -10.16     14.35 o 
   0  16   9      610.58      579.97     29.83 o 
   1  16   9      311.58      283.05     13.13 o 
   2  16   9       23.23       27.11      7.82 o 
  -2  17   9      215.79      202.70     15.18 o 
  -1  17   9      184.32      146.62     29.05 o 
   0  17   9       66.92       59.17     14.95 o 
   1  17   9       18.48       13.82     12.55 o 
   2  17   9        5.79        8.88      7.44 o 
  -2  18   9      456.41      481.61     23.25 o 
  -1  18   9      142.27      138.31     18.29 o 
   0  18   9      516.40      493.81     27.87 o 
   1  18   9        3.86       -2.86     12.70 o 
   2  18   9      374.03      367.61     15.55 o 
  -2  19   9        1.35       14.83     10.95 o 
  -1  19   9        5.03      -11.21     13.16 o 
   0  19   9      199.35      205.68     21.04 o 
   1  19   9       72.14       59.15     15.79 o 
  -1  20   9       10.70        0.34     14.40 o 
   0  20   9       51.20       78.49     17.12 o 
   1  20   9     1037.44     1019.40     42.96 o 
  -1  21   9      577.36      542.59     30.93 o 
   0  21   9      222.43      250.23     23.68 o 
   1  21   9      168.59      240.86     23.66 o 
  -3   0  10      780.84      761.06     52.61 o 
  -2   0  10      149.31      133.38     25.62 o 
  -1   0  10     1242.36     1202.53     69.36 o 
   0   0  10       48.73       55.25     12.55 o 
   1   0  10      245.24      298.97     17.21 o 
   2   0  10      215.59      326.50     14.82 o 
   3   0  10      402.68      409.26     18.84 o 
  -3   1  10       70.55       89.83     16.92 o 
  -2   1  10       77.82       82.97     16.13 o 
  -1   1  10      161.66      186.04     43.16 o 
   0   1  10      256.88      246.38     11.94 o 
   1   1  10      617.62      605.13     14.07 o 
   2   1  10      350.35      370.22     11.07 o 
   3   1  10       84.75       88.05     10.83 o 
  -3   2  10       80.54       71.51     16.36 o 
  -2   2  10       33.19       29.55     14.26 o 
  -1   2  10       11.19       13.56     14.56 o 
   0   2  10       18.32       41.15     10.82 o 
   1   2  10      152.15      165.45     20.70 o 
   2   2  10       33.73      229.15     14.70 o 
   3   2  10       12.80       42.64      5.81 o 
  -3   3  10       20.96       64.62     19.77 o 
  -2   3  10        0.07        8.82     14.01 o 
  -1   3  10      249.72      277.28     24.23 o 
   0   3  10     1756.11     1687.33     39.42 o 
   1   3  10        0.19        4.68      5.30 o 
   2   3  10      638.08      632.77     14.40 o 
   3   3  10       98.49      124.84      7.63 o 
  -3   4  10     1755.37     1487.38     57.57 o 
  -2   4  10      428.07      423.70     28.55 o 
  -1   4  10      950.07      917.66     46.97 o 
   0   4  10      998.08     1052.89     53.23 o 
   1   4  10        0.52        1.28      4.19 o 
   2   4  10       44.08       75.27      8.51 o 
   3   4  10       21.88       48.03      6.05 o 
  -3   5  10       18.03       66.67     15.60 o 
  -2   5  10      390.14      420.22     29.00 o 
  -1   5  10       74.42       82.05     10.78 o 
   0   5  10        0.33       19.73     15.98 o 
   1   5  10       89.21       88.47     11.41 o 
   2   5  10      137.90      161.92      7.90 o 
   3   5  10      134.18      190.03     16.87 o 
  -3   6  10      128.41      109.68     18.41 o 
  -2   6  10       23.06       47.24     15.86 o 
  -1   6  10      470.16      471.56     20.75 o 
   0   6  10        8.00        2.60     15.66 o 
   1   6  10      610.02      564.13     13.24 o 
   2   6  10      207.06      302.78     25.72 o 
   3   6  10      287.76      322.81     10.68 o 
  -3   7  10      291.52      292.94     30.67 o 
  -2   7  10      424.70      383.78     28.46 o 
  -1   7  10      115.77      110.59     12.27 o 
   0   7  10       14.78       12.55      9.66 o 
   1   7  10       48.19       53.13      8.51 o 
   2   7  10      648.10      574.38     13.66 o 
   3   7  10       21.16       77.61     12.02 o 
  -3   8  10       13.66       21.74     15.15 o 
  -2   8  10        9.42       21.96     14.87 o 
  -1   8  10      213.46      200.88     14.94 o 
   0   8  10       91.78       75.15     11.56 o 
   1   8  10       22.63       19.07      5.18 o 
   2   8  10       11.33       15.81     10.87 o 
   3   8  10       36.17       35.20      6.34 o 
  -3   9  10       15.51       27.74     16.39 o 
  -2   9  10      328.42      296.59     25.19 o 
  -1   9  10      276.42      282.06     17.22 o 
   0   9  10      146.47      152.61     15.42 o 
   1   9  10        0.39        7.29      8.54 o 
   2   9  10        0.05        6.80      5.08 o 
   3   9  10      135.78      171.15     12.46 o 
  -3  10  10       14.65        9.73     32.42 o 
  -2  10  10        1.24        2.06     15.16 o 
  -1  10  10      162.32      158.10     14.28 o 
   0  10  10       38.32       35.97     11.03 o 
   1  10  10      918.09      901.49     19.95 o 
   2  10  10       32.38       41.65      6.10 o 
  -3  11  10       27.34       28.31     17.45 o 
  -2  11  10      259.39      263.36     26.33 o 
  -1  11  10      413.69      382.73     19.87 o 
   0  11  10       20.93       15.40     12.50 o 
   1  11  10        2.42       15.65      5.74 o 
   2  11  10       86.08      105.36      7.93 o 
  -3  12  10        9.82       20.76     17.98 o 
  -2  12  10       40.80       62.87     29.62 o 
  -1  12  10       61.21       73.42     12.17 o 
   0  12  10       11.95       20.09     12.58 o 
   1  12  10       61.43       60.05      6.91 o 
   2  12  10       10.00       11.43      5.60 o 
  -2  13  10     2449.28     2394.70    120.07 o 
  -1  13  10      512.40      484.23     32.67 o 
   0  13  10      193.11      205.08     19.26 o 
   1  13  10       23.81       40.96      7.98 o 
   2  13  10       22.88       20.55      6.05 o 
  -2  14  10       41.43       78.31     14.59 o 
  -1  14  10       13.47       23.27     10.59 o 
   0  14  10       54.66       56.10     14.68 o 
   1  14  10      731.45      719.73     38.15 o 
   2  14  10      308.86      321.67     12.75 o 
  -2  15  10       18.59       16.13     12.36 o 
  -1  15  10      114.98      122.62     13.94 o 
   0  15  10        3.30       -9.65     12.56 o 
   1  15  10        1.91       11.17     12.97 o 
   2  15  10       34.88       53.48      7.74 o 
  -2  16  10       38.80       30.84     12.23 o 
  -1  16  10      156.26      121.44     18.24 o 
   0  16  10        5.01       10.68     13.14 o 
   1  16  10      425.97      414.95     26.05 o 
   2  16  10        0.23        4.15      6.63 o 
  -2  17  10      430.07      427.91     28.99 o 
  -1  17  10      146.22      135.24     19.01 o 
   0  17  10      244.95      230.04     22.04 o 
   1  17  10        0.02       -8.07     13.05 o 
  -1  18  10       45.16       61.30     16.71 o 
   0  18  10       69.71       54.68     16.08 o 
   1  18  10      376.49      404.17     26.84 o 
  -1  19  10      200.51      163.93     24.52 o 
   0  19  10       85.50       56.28     16.45 o 
   1  19  10        2.65       -6.22     13.98 o 
   0  20  10       16.90        3.95     15.08 o 
  -3   1  11      167.60      178.27     26.50 o 
  -2   1  11      208.14      258.99     39.03 o 
  -1   1  11       26.83       28.61     17.52 o 
   0   1  11      351.12      447.54     48.63 o 
   1   1  11       21.35      109.42     41.31 o 
   2   1  11       82.09      107.57      7.26 o 
   3   1  11      194.10      220.00     11.04 o 
  -3   2  11        0.03        8.80     15.70 o 
  -2   2  11     1111.22     1020.33     44.87 o 
  -1   2  11      259.05      306.57     26.97 o 
   0   2  11     1473.96     1300.98     44.32 o 
   1   2  11      420.26      450.59     12.16 o 
   2   2  11       95.85      134.61      8.81 o 
   3   2  11      118.39      218.13     19.02 o 
  -3   3  11        1.29       12.83     15.98 o 
  -2   3  11      168.20      219.98     22.02 o 
  -1   3  11      908.73      861.81     44.72 o 
   0   3  11       12.27       53.61     25.67 o 
   1   3  11      164.83      200.10     16.67 o 
   2   3  11      246.59      283.04     10.65 o 
   3   3  11      578.53      634.15     16.75 o 
  -3   4  11        0.84       15.06     16.15 o 
  -2   4  11      189.10      211.32     22.55 o 
  -1   4  11      754.05      709.98     48.09 o 
   0   4  11      508.09      464.68     21.82 o 
   1   4  11        2.76       51.64      6.84 o 
   2   4  11       66.39       94.47     11.82 o 
  -3   5  11       36.89       49.69     17.76 o 
  -2   5  11      423.13      418.86     29.99 o 
  -1   5  11       34.17       47.58     17.41 o 
   0   5  11        7.06       46.23     17.82 o 
   1   5  11      367.82      357.07     15.79 o 
   2   5  11        7.46       19.07      5.13 o 
  -3   6  11       33.65       51.87     18.26 o 
  -2   6  11      126.87      139.79     20.39 o 
  -1   6  11       44.38       44.64     17.40 o 
   0   6  11     1349.55     1222.96     38.44 o 
   1   6  11     1255.80     1209.84     23.59 o 
   2   6  11        6.78       23.53      5.21 o 
  -3   7  11       18.76        4.07     16.79 o 
  -2   7  11      112.77      115.02     25.97 o 
  -1   7  11      384.12      347.70     27.72 o 
   0   7  11      215.68      290.66     49.04 o 
   1   7  11       80.73       92.54      8.88 o 
   2   7  11      161.65      327.82     24.75 o 
  -3   8  11      129.68      116.93     34.33 o 
  -2   8  11      120.50      156.55     21.57 o 
  -1   8  11      126.16      112.56     14.79 o 
   0   8  11      330.47      301.99     18.11 o 
   1   8  11       48.96       65.84      6.74 o 
   2   8  11      595.29      638.66     15.99 o 
  -2   9  11      180.24      162.56     22.20 o 
  -1   9  11        1.22        3.42     10.18 o 
   0   9  11       32.55       43.74     11.54 o 
   1   9  11      236.68      264.37     10.04 o 
   2   9  11       78.59       99.62      9.89 o 
  -2  10  11       78.88       50.08     18.02 o 
  -1  10  11       16.97       25.28     10.95 o 
   0  10  11      393.02      360.05     20.36 o 
   1  10  11      166.90      277.51     14.87 o 
   2  10  11      116.49      230.07     31.55 o 
  -2  11  11      103.28      116.11     25.52 o 
  -1  11  11     2006.71     1804.06     64.65 o 
   0  11  11      283.32      247.98     27.24 o 
   1  11  11      774.72      745.22     27.86 o 
   2  11  11      652.30      728.72     17.93 o 
  -2  12  11      120.13      119.57     20.97 o 
  -1  12  11       10.56       43.02     14.39 o 
   0  12  11       11.69       21.16     13.30 o 
   1  12  11        0.01       29.77     17.94 o 
   2  12  11      110.27      126.37      9.38 o 
  -2  13  11       18.92       25.91     17.33 o 
  -1  13  11       58.86       67.36     12.82 o 
   0  13  11       87.55       71.42     27.86 o 
   1  13  11       17.21       11.42     12.76 o 
   2  13  11        0.27       13.34      6.15 o 
  -2  14  11      166.79      186.48     23.49 o 
  -1  14  11        2.32        7.49     13.48 o 
   0  14  11       13.75        9.91     13.40 o 
   1  14  11        3.70        6.87     12.66 o 
  -1  15  11      941.62      830.76     38.13 o 
   0  15  11      586.19      511.46     29.12 o 
   1  15  11      146.63      120.86     18.42 o 
  -1  16  11      200.52      194.83     21.54 o 
   0  16  11       52.79       38.23     15.50 o 
   1  16  11       15.08        0.57     13.47 o 
  -1  17  11       20.15       18.48     15.49 o 
   0  17  11        0.09      -11.97     14.57 o 
   0  18  11      106.05       95.76     19.05 o 
  -2   0  12      376.32      329.55     38.83 o 
  -1   0  12      494.87      442.66     47.87 o 
   0   0  12      142.03      149.63     32.30 o 
   1   0  12      647.61      673.27     26.78 o 
   2   0  12      480.18      452.37     23.46 o 
  -2   1  12      201.61      193.25     23.11 o 
  -1   1  12      215.06      236.88     34.99 o 
   0   1  12      238.70      237.65     26.27 o 
   1   1  12      187.28      220.94     21.95 o 
   2   1  12        4.12      199.07     13.38 o 
  -2   2  12       35.74       71.56     20.31 o 
  -1   2  12        0.01       59.94     20.32 o 
   0   2  12       86.61      108.38     13.13 o 
   1   2  12        0.13      122.49     22.30 o 
   2   2  12        2.77        2.33      5.39 o 
  -2   3  12      452.48      408.51     30.84 o 
  -1   3  12     1144.59      982.69     46.37 o 
   0   3  12       66.98       63.88     12.22 o 
   1   3  12      521.47      567.72     20.56 o 
   2   3  12        0.08        9.66      6.03 o 
  -2   4  12      372.46      362.10     29.89 o 
  -1   4  12      158.54      184.65     28.33 o 
   0   4  12        1.31        7.14     11.81 o 
   1   4  12      298.68      376.45     29.07 o 
   2   4  12       44.90       48.01      7.29 o 
  -2   5  12        5.99       14.64     17.29 o 
  -1   5  12        2.93       13.15     28.24 o 
   0   5  12        1.98       14.33     21.54 o 
   1   5  12       74.82       92.59      9.89 o 
   2   5  12       99.74      132.33     14.90 o 
  -2   6  12      365.87      350.08     29.39 o 
  -1   6  12       21.74       25.65     18.14 o 
   0   6  12      424.19      385.79     20.95 o 
   1   6  12       32.99       67.41      7.82 o 
   2   6  12      235.35      303.73     10.88 o 
  -2   7  12        0.49       19.50     17.70 o 
  -1   7  12       13.60       20.96     24.93 o 
   0   7  12      236.48      242.03     26.30 o 
   1   7  12      420.14      381.69     19.77 o 
   2   7  12       10.63       41.65     12.32 o 
  -2   8  12       83.33       83.95     49.46 o 
  -1   8  12       14.82       11.28     17.60 o 
   0   8  12       38.75       49.35     12.48 o 
   1   8  12       76.91       72.13     14.41 o 
   2   8  12       94.37      121.23      8.52 o 
  -2   9  12       49.79       55.49     19.61 o 
  -1   9  12       22.40       21.54     18.05 o 
   0   9  12       77.90       85.96     13.39 o 
   1   9  12        2.78       -1.25     11.69 o 
   2   9  12      304.78      327.60     12.14 o 
  -2  10  12      141.39      140.26     23.75 o 
  -1  10  12      120.06      113.67     20.73 o 
   0  10  12      602.94      550.03     28.96 o 
   1  10  12       12.53       15.24     13.30 o 
  -2  11  12      107.04       93.15     22.51 o 
  -1  11  12       13.32       25.71     18.13 o 
   0  11  12       14.80       20.52     13.53 o 
   1  11  12       96.61       95.08     26.64 o 
  -1  12  12       14.02       11.11     11.73 o 
   0  12  12       33.69       18.07     14.09 o 
   1  12  12        1.93       -1.95     12.60 o 
  -1  13  12       76.14       72.33     13.78 o 
   0  13  12       71.88       80.78     19.80 o 
   1  13  12       22.97       25.33     22.99 o 
  -1  14  12      130.36       96.48     18.62 o 
   0  14  12      566.00      493.06     28.99 o 
   1  14  12      138.47      127.21     19.34 o 
   0  15  12        0.27       19.97     15.31 o 
  -2   1  13       82.12       54.12     21.70 o 
  -1   1  13       31.99      168.63     34.61 o 
   0   1  13      141.00      158.95     24.63 o 
   1   1  13        6.64       16.13      8.20 o 
  -2   2  13       69.70       98.11     21.88 o 
  -1   2  13      993.66      786.36     42.86 o 
   0   2  13      115.94      119.50     23.69 o 
   1   2  13       49.22       70.74     22.51 o 
  -2   3  13      642.68      542.44     36.64 o 
  -1   3  13       75.30      157.76     61.59 o 
   0   3  13       39.01       61.83     33.09 o 
   1   3  13      285.12      271.40     20.12 o 
  -2   4  13      271.16      247.71     27.39 o 
  -1   4  13      226.19      203.07     26.27 o 
   0   4  13       47.14       79.98     31.95 o 
   1   4  13      104.56       97.70     30.36 o 
  -2   5  13       53.46       51.44     21.40 o 
  -1   5  13      123.97      162.86     37.28 o 
   0   5  13      393.27      376.25     33.24 o 
   1   5  13       27.91       34.21     21.04 o 
  -2   6  13       55.81       35.35     20.76 o 
  -1   6  13      873.13      748.35     42.69 o 
   0   6  13      524.33      476.00     32.96 o 
   1   6  13       12.80        7.06     12.69 o 
  -1   7  13      183.02      236.75     35.83 o 
   0   7  13       11.67       48.61     21.84 o 
   1   7  13       44.66       81.77     16.46 o 
  -1   8  13      327.91      263.71     28.53 o 
   0   8  13       22.37       15.87     12.45 o 
   1   8  13      900.28      875.86     38.58 o 
  -1   9  13       25.87       38.28     21.18 o 
   0   9  13      335.96      296.58     23.30 o 
  -1  10  13      164.78      121.42     24.21 o 
   0  10  13      197.08      203.70     21.05 o 
   1  10  13      178.39      197.65     21.45 o 
  -1  11  13       57.01       48.35     21.69 o 
   0  11  13      491.45      431.75     27.14 o 
   0  12  13       52.73       68.50     16.93 o 
  -1   0  14       17.16        8.54     31.83 o 
   0   0  14      786.30      672.87     59.56 o 
  -1   1  14       72.58       40.62     25.33 o 
   0   1  14       30.35      323.22     45.00 o 
  -1   2  14       23.30       29.58     23.16 o 
   0   2  14       10.69       71.60     56.58 o 
  -1   3  14      121.83       94.88     25.56 o 
   0   3  14      171.48      263.75     59.84 o 
  -1   4  14        0.96       -8.26     22.57 o 
   0   4  14      445.63      371.30     33.23 o 
   0   5  14       22.39       76.87     46.40 o 
   0   6  14        0.51      -12.54     21.93 o 
                                                 
